# Supplementary material for: Importance of evaluating protein glycosylation in pluripotent stem cell-derived cardiomyocytes for research and clinical applications
Source: Pflugers Arch. 2021 Apr 8;473(7):1041–59. doi: 10.1007/s00424-021-02554-x (PMC8245383; doi:10.1007/s00424-021-02554-x)
Supplement: Supplementary file 2 — Online Resource 2 Table of RNA-seq predicted isoforms for hPSC-CM (XLSX 8660 KB) [file 424_2021_2554_MOESM2_ESM.xlsx]

## Sheet: Glycosites_ALL
Accession	Isoform ID	Gene	Canonical Motif	RNA-seq Predicted Isoform Motif	Canonical Motif Start	RNA-seq Predicted Isoform Motif Start	Motif Distance	Class	Motif
Q9NQ94	Q9NQ94-1	A1CF	NAT	NAT	550	542	8	shifted	NxT
Q9NRG9	Q9NRG9-1	AAAS		NCT		148		gained	NxT
Q9NRG9	Q9NRG9-2	AAAS	NWS	NWS	148	148	0	retained	NxS
Q9NRG9	Q9NRG9-2	AAAS	NAS	NAS	179	179	0	retained	NxS
Q9NRG9	Q9NRG9-1	AAAS	NWS		148			lost	NxS
Q9NRG9	Q9NRG9-1	AAAS	NAS		179			lost	NxS
Q9NRG9	Q9NRG9-3	AAAS	NWS		148			lost	NxS
Q9NRG9	Q9NRG9-3	AAAS	NAS		179			lost	NxS
Q9NRG9	Q9NRG9-4	AAAS	NWS		148			lost	NxS
Q9NRG9	Q9NRG9-4	AAAS	NAS		179			lost	NxS
Q9NRG9	Q9NRG9-5	AAAS	NWS		148			lost	NxS
Q9NRG9	Q9NRG9-5	AAAS	NAS		179			lost	NxS
Q86V21	Q86V21-1	AACS	NMT	NMT	320	320	0	retained	NxT
Q86V21	Q86V21-1	AACS	NFS	NFS	449	449	0	retained	NxS
Q6PD74	Q6PD74-1	AAGAB	NTT		228			lost	NxT
Q6PD74	Q6PD74-1	AAGAB	NHS		194			lost	NxS
Q9H7C9	Q9H7C9-1	AAMDC	NTT	NTT	20	20	0	retained	NxT
P49588	P49588-1	AARS1	NHT	NHT	604	604	0	retained	NxT
P49588	P49588-2	AARS1	NHT	NHT	604	604	0	retained	NxT
P49588	P49588-3	AARS1	NHT		604			lost	NxT
P49588	P49588-1	AARS1	NAS	NAS	340	340	0	retained	NxS
P49588	P49588-1	AARS1	NSS	NSS	730	730	0	retained	NxS
P49588	P49588-2	AARS1	NAS	NAS	340	340	0	retained	NxS
P49588	P49588-2	AARS1	NSS	NSS	730	739	-9	shifted	NxS
P49588	P49588-3	AARS1	NAS		340			lost	NxS
P49588	P49588-3	AARS1	NSS		730			lost	NxS
Q4L235	Q4L235-1	AASDH	NKT	NKT	336	336	0	retained	NxT
Q4L235	Q4L235-1	AASDH	NST	NST	364	364	0	retained	NxT
Q4L235	Q4L235-1	AASDH	NST	NST	691	691	0	retained	NxT
Q4L235	Q4L235-2	AASDH	NKT	NKT	336	336	0	retained	NxT
Q4L235	Q4L235-2	AASDH	NST	NST	364	364	0	retained	NxT
Q4L235	Q4L235-2	AASDH	NST	NST	691	691	0	retained	NxT
Q4L235	Q4L235-3	AASDH	NKT	NKT	336	336	0	retained	NxT
Q4L235	Q4L235-3	AASDH	NST	NST	364	364	0	retained	NxT
Q4L235	Q4L235-3	AASDH	NST	NST	691	691	0	retained	NxT
Q4L235	Q4L235-1	AASDH	NST	NST	364	691	-327	shifted	NxT
Q4L235	Q4L235-1	AASDH	NST	NST	691	364	327	shifted	NxT
Q4L235	Q4L235-2	AASDH	NST	NST	364	691	-327	shifted	NxT
Q4L235	Q4L235-2	AASDH	NST	NST	691	364	327	shifted	NxT
Q4L235	Q4L235-3	AASDH	NST	NST	364	691	-327	shifted	NxT
Q4L235	Q4L235-3	AASDH	NST	NST	691	364	327	shifted	NxT
Q4L235	Q4L235-2	AASDH	NGS	NGS	1031	990	41	shifted	NxS
Q4L235	Q4L235-1	AASDH	NGS		1031			lost	NxS
Q4L235	Q4L235-3	AASDH	NGS		1031			lost	NxS
Q6ZMQ8	Q6ZMQ8-1	AATK	NVS	NVS	681	631	50	shifted	NxS
Q6ZMQ8	Q6ZMQ8-1	AATK	NNS	NNS	686	636	50	shifted	NxS
Q6ZMQ8	Q6ZMQ8-1	AATK	NGS	NGS	845	795	50	shifted	NxS
Q6ZMQ8	Q6ZMQ8-1	AATK	NGS	NGS	845	1238	-393	shifted	NxS
Q6ZMQ8	Q6ZMQ8-1	AATK	NSS	NSS	1113	1063	50	shifted	NxS
Q6ZMQ8	Q6ZMQ8-1	AATK	NGS	NGS	1288	795	493	shifted	NxS
Q6ZMQ8	Q6ZMQ8-1	AATK	NGS	NGS	1288	1238	50	shifted	NxS
P80404	P80404-1	ABAT	NAS	NAS	121	125	-4	shifted	NxS
Q9BZC7	Q9BZC7-1	ABCA2	NVT	NVT	14	14	0	retained	NxT
Q9BZC7	Q9BZC7-2	ABCA2	NVT	NVT	14	14	0	retained	NxT
Q9BZC7	Q9BZC7-2	ABCA2	NST	NST	89	89	0	retained	NxT
Q9BZC7	Q9BZC7-2	ABCA2	NST	NST	173	173	0	retained	NxT
Q9BZC7	Q9BZC7-2	ABCA2	NGT	NGT	368	368	0	retained	NxT
Q9BZC7	Q9BZC7-2	ABCA2	NAT	NAT	379	379	0	retained	NxT
Q9BZC7	Q9BZC7-2	ABCA2	NRT	NRT	420	420	0	retained	NxT
Q9BZC7	Q9BZC7-2	ABCA2	NET	NET	476	476	0	retained	NxT
Q9BZC7	Q9BZC7-2	ABCA2	NVT	NVT	484	484	0	retained	NxT
Q9BZC7	Q9BZC7-2	ABCA2	NYT	NYT	590	590	0	retained	NxT
Q9BZC7	Q9BZC7-2	ABCA2	NVT	NVT	600	600	0	retained	NxT
Q9BZC7	Q9BZC7-2	ABCA2	NYT	NYT	1496	1496	0	retained	NxT
Q9BZC7	Q9BZC7-2	ABCA2	NKT	NKT	1775	1775	0	retained	NxT
Q9BZC7	Q9BZC7-4	ABCA2	NVT	NVT	14	14	0	retained	NxT
Q9BZC7	Q9BZC7-4	ABCA2	NST	NST	89	89	0	retained	NxT
Q9BZC7	Q9BZC7-5	ABCA2	NVT	NVT	14	14	0	retained	NxT
Q9BZC7	Q9BZC7-5	ABCA2	NST	NST	89	89	0	retained	NxT
Q9BZC7	Q9BZC7-5	ABCA2	NST	NST	173	173	0	retained	NxT
Q9BZC7	Q9BZC7-5	ABCA2	NGT	NGT	368	368	0	retained	NxT
Q9BZC7	Q9BZC7-5	ABCA2	NAT	NAT	379	379	0	retained	NxT
Q9BZC7	Q9BZC7-5	ABCA2	NRT	NRT	420	420	0	retained	NxT
Q9BZC7	Q9BZC7-5	ABCA2	NET	NET	476	476	0	retained	NxT
Q9BZC7	Q9BZC7-5	ABCA2	NVT	NVT	484	484	0	retained	NxT
Q9BZC7	Q9BZC7-5	ABCA2	NYT	NYT	590	590	0	retained	NxT
Q9BZC7	Q9BZC7-5	ABCA2	NVT	NVT	600	600	0	retained	NxT
Q9BZC7	Q9BZC7-5	ABCA2	NYT	NYT	1496	1496	0	retained	NxT
Q9BZC7	Q9BZC7-1	ABCA2	NVT	NVT	14	485	-471	shifted	NxT
Q9BZC7	Q9BZC7-1	ABCA2	NVT	NVT	14	601	-587	shifted	NxT
Q9BZC7	Q9BZC7-1	ABCA2	NST	NST	89	90	-1	shifted	NxT
Q9BZC7	Q9BZC7-1	ABCA2	NST	NST	89	174	-85	shifted	NxT
Q9BZC7	Q9BZC7-1	ABCA2	NST	NST	173	90	83	shifted	NxT
Q9BZC7	Q9BZC7-1	ABCA2	NST	NST	173	174	-1	shifted	NxT
Q9BZC7	Q9BZC7-1	ABCA2	NGT	NGT	368	369	-1	shifted	NxT
Q9BZC7	Q9BZC7-1	ABCA2	NAT	NAT	379	380	-1	shifted	NxT
Q9BZC7	Q9BZC7-1	ABCA2	NRT	NRT	420	421	-1	shifted	NxT
Q9BZC7	Q9BZC7-1	ABCA2	NET	NET	476	477	-1	shifted	NxT
Q9BZC7	Q9BZC7-1	ABCA2	NVT	NVT	484	14	470	shifted	NxT
Q9BZC7	Q9BZC7-1	ABCA2	NVT	NVT	484	485	-1	shifted	NxT
Q9BZC7	Q9BZC7-1	ABCA2	NVT	NVT	484	601	-117	shifted	NxT
Q9BZC7	Q9BZC7-1	ABCA2	NYT	NYT	590	591	-1	shifted	NxT
Q9BZC7	Q9BZC7-1	ABCA2	NYT	NYT	590	1497	-907	shifted	NxT
Q9BZC7	Q9BZC7-1	ABCA2	NVT	NVT	600	14	586	shifted	NxT
Q9BZC7	Q9BZC7-1	ABCA2	NVT	NVT	600	485	115	shifted	NxT
Q9BZC7	Q9BZC7-1	ABCA2	NVT	NVT	600	601	-1	shifted	NxT
Q9BZC7	Q9BZC7-1	ABCA2	NYT	NYT	1496	591	905	shifted	NxT
Q9BZC7	Q9BZC7-1	ABCA2	NYT	NYT	1496	1497	-1	shifted	NxT
Q9BZC7	Q9BZC7-1	ABCA2	NKT	NKT	1775	1776	-1	shifted	NxT
Q9BZC7	Q9BZC7-1	ABCA2	NLT	NLT	2054	2055	-1	shifted	NxT
Q9BZC7	Q9BZC7-2	ABCA2	NVT	NVT	14	484	-470	shifted	NxT
Q9BZC7	Q9BZC7-2	ABCA2	NVT	NVT	14	600	-586	shifted	NxT
Q9BZC7	Q9BZC7-2	ABCA2	NST	NST	89	173	-84	shifted	NxT
Q9BZC7	Q9BZC7-2	ABCA2	NST	NST	173	89	84	shifted	NxT
Q9BZC7	Q9BZC7-2	ABCA2	NVT	NVT	484	14	470	shifted	NxT
Q9BZC7	Q9BZC7-2	ABCA2	NVT	NVT	484	600	-116	shifted	NxT
Q9BZC7	Q9BZC7-2	ABCA2	NYT	NYT	590	1496	-906	shifted	NxT
Q9BZC7	Q9BZC7-2	ABCA2	NVT	NVT	600	14	586	shifted	NxT
Q9BZC7	Q9BZC7-2	ABCA2	NVT	NVT	600	484	116	shifted	NxT
Q9BZC7	Q9BZC7-2	ABCA2	NYT	NYT	1496	590	906	shifted	NxT
Q9BZC7	Q9BZC7-4	ABCA2	NST	NST	173	89	84	shifted	NxT
Q9BZC7	Q9BZC7-4	ABCA2	NVT	NVT	484	14	470	shifted	NxT
Q9BZC7	Q9BZC7-4	ABCA2	NVT	NVT	600	14	586	shifted	NxT
Q9BZC7	Q9BZC7-5	ABCA2	NVT	NVT	14	484	-470	shifted	NxT
Q9BZC7	Q9BZC7-5	ABCA2	NVT	NVT	14	600	-586	shifted	NxT
Q9BZC7	Q9BZC7-5	ABCA2	NST	NST	89	173	-84	shifted	NxT
Q9BZC7	Q9BZC7-5	ABCA2	NST	NST	173	89	84	shifted	NxT
Q9BZC7	Q9BZC7-5	ABCA2	NVT	NVT	484	14	470	shifted	NxT
Q9BZC7	Q9BZC7-5	ABCA2	NVT	NVT	484	600	-116	shifted	NxT
Q9BZC7	Q9BZC7-5	ABCA2	NYT	NYT	590	1496	-906	shifted	NxT
Q9BZC7	Q9BZC7-5	ABCA2	NVT	NVT	600	14	586	shifted	NxT
Q9BZC7	Q9BZC7-5	ABCA2	NVT	NVT	600	484	116	shifted	NxT
Q9BZC7	Q9BZC7-5	ABCA2	NYT	NYT	1496	590	906	shifted	NxT
Q9BZC7	Q9BZC7-3	ABCA2	NVT		14			lost	NxT
Q9BZC7	Q9BZC7-3	ABCA2	NST		89			lost	NxT
Q9BZC7	Q9BZC7-3	ABCA2	NST		173			lost	NxT
Q9BZC7	Q9BZC7-3	ABCA2	NGT		368			lost	NxT
Q9BZC7	Q9BZC7-3	ABCA2	NAT		379			lost	NxT
Q9BZC7	Q9BZC7-3	ABCA2	NRT		420			lost	NxT
Q9BZC7	Q9BZC7-3	ABCA2	NET		476			lost	NxT
Q9BZC7	Q9BZC7-3	ABCA2	NVT		484			lost	NxT
Q9BZC7	Q9BZC7-3	ABCA2	NYT		590			lost	NxT
Q9BZC7	Q9BZC7-3	ABCA2	NVT		600			lost	NxT
Q9BZC7	Q9BZC7-3	ABCA2	NYT		1496			lost	NxT
Q9BZC7	Q9BZC7-3	ABCA2	NKT		1775			lost	NxT
Q9BZC7	Q9BZC7-3	ABCA2	NLT		2054			lost	NxT
Q9BZC7	Q9BZC7-2	ABCA2	NLS	NLS	168	168	0	retained	NxS
Q9BZC7	Q9BZC7-2	ABCA2	NGS	NGS	305	305	0	retained	NxS
Q9BZC7	Q9BZC7-2	ABCA2	NMS	NMS	432	432	0	retained	NxS
Q9BZC7	Q9BZC7-2	ABCA2	NIS	NIS	494	494	0	retained	NxS
Q9BZC7	Q9BZC7-2	ABCA2	NLS	NLS	530	530	0	retained	NxS
Q9BZC7	Q9BZC7-2	ABCA2	NFS	NFS	544	544	0	retained	NxS
Q9BZC7	Q9BZC7-2	ABCA2	NSS	NSS	628	628	0	retained	NxS
Q9BZC7	Q9BZC7-2	ABCA2	NVS	NVS	1408	1408	0	retained	NxS
Q9BZC7	Q9BZC7-2	ABCA2	NGS	NGS	1549	1549	0	retained	NxS
Q9BZC7	Q9BZC7-2	ABCA2	NLS	NLS	1557	1557	0	retained	NxS
Q9BZC7	Q9BZC7-2	ABCA2	NVS	NVS	1612	1612	0	retained	NxS
Q9BZC7	Q9BZC7-2	ABCA2	NVS	NVS	1677	1677	0	retained	NxS
Q9BZC7	Q9BZC7-5	ABCA2	NLS	NLS	168	168	0	retained	NxS
Q9BZC7	Q9BZC7-5	ABCA2	NGS	NGS	305	305	0	retained	NxS
Q9BZC7	Q9BZC7-5	ABCA2	NMS	NMS	432	432	0	retained	NxS
Q9BZC7	Q9BZC7-5	ABCA2	NIS	NIS	494	494	0	retained	NxS
Q9BZC7	Q9BZC7-5	ABCA2	NLS	NLS	530	530	0	retained	NxS
Q9BZC7	Q9BZC7-5	ABCA2	NFS	NFS	544	544	0	retained	NxS
Q9BZC7	Q9BZC7-5	ABCA2	NSS	NSS	628	628	0	retained	NxS
Q9BZC7	Q9BZC7-5	ABCA2	NVS	NVS	1408	1408	0	retained	NxS
Q9BZC7	Q9BZC7-5	ABCA2	NGS	NGS	1549	1549	0	retained	NxS
Q9BZC7	Q9BZC7-5	ABCA2	NLS	NLS	1557	1557	0	retained	NxS
Q9BZC7	Q9BZC7-5	ABCA2	NVS	NVS	1612	1612	0	retained	NxS
Q9BZC7	Q9BZC7-5	ABCA2	NVS	NVS	1677	1677	0	retained	NxS
Q9BZC7	Q9BZC7-1	ABCA2	NLS	NLS	168	169	-1	shifted	NxS
Q9BZC7	Q9BZC7-1	ABCA2	NLS	NLS	168	531	-363	shifted	NxS
Q9BZC7	Q9BZC7-1	ABCA2	NLS	NLS	168	1558	-1390	shifted	NxS
Q9BZC7	Q9BZC7-1	ABCA2	NGS	NGS	305	306	-1	shifted	NxS
Q9BZC7	Q9BZC7-1	ABCA2	NGS	NGS	305	1550	-1245	shifted	NxS
Q9BZC7	Q9BZC7-1	ABCA2	NMS	NMS	432	433	-1	shifted	NxS
Q9BZC7	Q9BZC7-1	ABCA2	NIS	NIS	494	495	-1	shifted	NxS
Q9BZC7	Q9BZC7-1	ABCA2	NLS	NLS	530	169	361	shifted	NxS
Q9BZC7	Q9BZC7-1	ABCA2	NLS	NLS	530	531	-1	shifted	NxS
Q9BZC7	Q9BZC7-1	ABCA2	NLS	NLS	530	1558	-1028	shifted	NxS
Q9BZC7	Q9BZC7-1	ABCA2	NFS	NFS	544	545	-1	shifted	NxS
Q9BZC7	Q9BZC7-1	ABCA2	NSS	NSS	628	629	-1	shifted	NxS
Q9BZC7	Q9BZC7-1	ABCA2	NVS	NVS	1408	1409	-1	shifted	NxS
Q9BZC7	Q9BZC7-1	ABCA2	NVS	NVS	1408	1613	-205	shifted	NxS
Q9BZC7	Q9BZC7-1	ABCA2	NVS	NVS	1408	1678	-270	shifted	NxS
Q9BZC7	Q9BZC7-1	ABCA2	NGS	NGS	1549	306	1243	shifted	NxS
Q9BZC7	Q9BZC7-1	ABCA2	NGS	NGS	1549	1550	-1	shifted	NxS
Q9BZC7	Q9BZC7-1	ABCA2	NLS	NLS	1557	169	1388	shifted	NxS
Q9BZC7	Q9BZC7-1	ABCA2	NLS	NLS	1557	531	1026	shifted	NxS
Q9BZC7	Q9BZC7-1	ABCA2	NLS	NLS	1557	1558	-1	shifted	NxS
Q9BZC7	Q9BZC7-1	ABCA2	NVS	NVS	1612	1409	203	shifted	NxS
Q9BZC7	Q9BZC7-1	ABCA2	NVS	NVS	1612	1613	-1	shifted	NxS
Q9BZC7	Q9BZC7-1	ABCA2	NVS	NVS	1612	1678	-66	shifted	NxS
Q9BZC7	Q9BZC7-1	ABCA2	NVS	NVS	1677	1409	268	shifted	NxS
Q9BZC7	Q9BZC7-1	ABCA2	NVS	NVS	1677	1613	64	shifted	NxS
Q9BZC7	Q9BZC7-1	ABCA2	NVS	NVS	1677	1678	-1	shifted	NxS
Q9BZC7	Q9BZC7-2	ABCA2	NLS	NLS	168	530	-362	shifted	NxS
Q9BZC7	Q9BZC7-2	ABCA2	NLS	NLS	168	1557	-1389	shifted	NxS
Q9BZC7	Q9BZC7-2	ABCA2	NGS	NGS	305	1549	-1244	shifted	NxS
Q9BZC7	Q9BZC7-2	ABCA2	NLS	NLS	530	168	362	shifted	NxS
Q9BZC7	Q9BZC7-2	ABCA2	NLS	NLS	530	1557	-1027	shifted	NxS
Q9BZC7	Q9BZC7-2	ABCA2	NVS	NVS	1408	1612	-204	shifted	NxS
Q9BZC7	Q9BZC7-2	ABCA2	NVS	NVS	1408	1677	-269	shifted	NxS
Q9BZC7	Q9BZC7-2	ABCA2	NGS	NGS	1549	305	1244	shifted	NxS
Q9BZC7	Q9BZC7-2	ABCA2	NLS	NLS	1557	168	1389	shifted	NxS
Q9BZC7	Q9BZC7-2	ABCA2	NLS	NLS	1557	530	1027	shifted	NxS
Q9BZC7	Q9BZC7-2	ABCA2	NVS	NVS	1612	1408	204	shifted	NxS
Q9BZC7	Q9BZC7-2	ABCA2	NVS	NVS	1612	1677	-65	shifted	NxS
Q9BZC7	Q9BZC7-2	ABCA2	NVS	NVS	1677	1408	269	shifted	NxS
Q9BZC7	Q9BZC7-2	ABCA2	NVS	NVS	1677	1612	65	shifted	NxS
Q9BZC7	Q9BZC7-5	ABCA2	NLS	NLS	168	530	-362	shifted	NxS
Q9BZC7	Q9BZC7-5	ABCA2	NLS	NLS	168	1557	-1389	shifted	NxS
Q9BZC7	Q9BZC7-5	ABCA2	NGS	NGS	305	1549	-1244	shifted	NxS
Q9BZC7	Q9BZC7-5	ABCA2	NLS	NLS	530	168	362	shifted	NxS
Q9BZC7	Q9BZC7-5	ABCA2	NLS	NLS	530	1557	-1027	shifted	NxS
Q9BZC7	Q9BZC7-5	ABCA2	NVS	NVS	1408	1612	-204	shifted	NxS
Q9BZC7	Q9BZC7-5	ABCA2	NVS	NVS	1408	1677	-269	shifted	NxS
Q9BZC7	Q9BZC7-5	ABCA2	NGS	NGS	1549	305	1244	shifted	NxS
Q9BZC7	Q9BZC7-5	ABCA2	NLS	NLS	1557	168	1389	shifted	NxS
Q9BZC7	Q9BZC7-5	ABCA2	NLS	NLS	1557	530	1027	shifted	NxS
Q9BZC7	Q9BZC7-5	ABCA2	NVS	NVS	1612	1408	204	shifted	NxS
Q9BZC7	Q9BZC7-5	ABCA2	NVS	NVS	1612	1677	-65	shifted	NxS
Q9BZC7	Q9BZC7-5	ABCA2	NVS	NVS	1677	1408	269	shifted	NxS
Q9BZC7	Q9BZC7-5	ABCA2	NVS	NVS	1677	1612	65	shifted	NxS
Q9BZC7	Q9BZC7-3	ABCA2	NLS		168			lost	NxS
Q9BZC7	Q9BZC7-3	ABCA2	NGS		305			lost	NxS
Q9BZC7	Q9BZC7-3	ABCA2	NMS		432			lost	NxS
Q9BZC7	Q9BZC7-3	ABCA2	NIS		494			lost	NxS
Q9BZC7	Q9BZC7-3	ABCA2	NLS		530			lost	NxS
Q9BZC7	Q9BZC7-3	ABCA2	NFS		544			lost	NxS
Q9BZC7	Q9BZC7-3	ABCA2	NSS		628			lost	NxS
Q9BZC7	Q9BZC7-3	ABCA2	NVS		1408			lost	NxS
Q9BZC7	Q9BZC7-3	ABCA2	NGS		1549			lost	NxS
Q9BZC7	Q9BZC7-3	ABCA2	NLS		1557			lost	NxS
Q9BZC7	Q9BZC7-3	ABCA2	NVS		1612			lost	NxS
Q9BZC7	Q9BZC7-3	ABCA2	NVS		1677			lost	NxS
Q9BZC7	Q9BZC7-4	ABCA2	NLS		168			lost	NxS
Q9BZC7	Q9BZC7-4	ABCA2	NGS		305			lost	NxS
Q9BZC7	Q9BZC7-4	ABCA2	NMS		432			lost	NxS
Q9BZC7	Q9BZC7-4	ABCA2	NIS		494			lost	NxS
Q9BZC7	Q9BZC7-4	ABCA2	NLS		530			lost	NxS
Q9BZC7	Q9BZC7-4	ABCA2	NFS		544			lost	NxS
Q9BZC7	Q9BZC7-4	ABCA2	NSS		628			lost	NxS
Q9BZC7	Q9BZC7-4	ABCA2	NVS		1408			lost	NxS
Q9BZC7	Q9BZC7-4	ABCA2	NGS		1549			lost	NxS
Q9BZC7	Q9BZC7-4	ABCA2	NLS		1557			lost	NxS
Q9BZC7	Q9BZC7-4	ABCA2	NVS		1612			lost	NxS
Q9BZC7	Q9BZC7-4	ABCA2	NVS		1677			lost	NxS
Q8IZY2	Q8IZY2-1	ABCA7	NNT	NNT	78	78	0	retained	NxT
Q8IZY2	Q8IZY2-1	ABCA7	NRT	NRT	312	312	0	retained	NxT
Q8IZY2	Q8IZY2-1	ABCA7	NWT	NWT	1335	1335	0	retained	NxT
Q8IZY2	Q8IZY2-1	ABCA7	NLT	NLT	1381	1381	0	retained	NxT
Q8IZY2	Q8IZY2-1	ABCA7	NLT	NLT	1457	1457	0	retained	NxT
Q8IZY2	Q8IZY2-1	ABCA7	NLT	NLT	1518	1518	0	retained	NxT
Q8IZY2	Q8IZY2-2	ABCA7	NNT	NNT	78	78	0	retained	NxT
Q8IZY2	Q8IZY2-2	ABCA7	NRT	NRT	312	312	0	retained	NxT
Q8IZY2	Q8IZY2-1	ABCA7	NLT	NLT	1381	1457	-76	shifted	NxT
Q8IZY2	Q8IZY2-1	ABCA7	NLT	NLT	1381	1518	-137	shifted	NxT
Q8IZY2	Q8IZY2-1	ABCA7	NLT	NLT	1381	1779	-398	shifted	NxT
Q8IZY2	Q8IZY2-1	ABCA7	NLT	NLT	1457	1381	76	shifted	NxT
Q8IZY2	Q8IZY2-1	ABCA7	NLT	NLT	1457	1518	-61	shifted	NxT
Q8IZY2	Q8IZY2-1	ABCA7	NLT	NLT	1457	1779	-322	shifted	NxT
Q8IZY2	Q8IZY2-1	ABCA7	NLT	NLT	1518	1381	137	shifted	NxT
Q8IZY2	Q8IZY2-1	ABCA7	NLT	NLT	1518	1457	61	shifted	NxT
Q8IZY2	Q8IZY2-1	ABCA7	NLT	NLT	1518	1779	-261	shifted	NxT
Q8IZY2	Q8IZY2-1	ABCA7	NLT	NLT	1797	1381	416	shifted	NxT
Q8IZY2	Q8IZY2-1	ABCA7	NLT	NLT	1797	1457	340	shifted	NxT
Q8IZY2	Q8IZY2-1	ABCA7	NLT	NLT	1797	1518	279	shifted	NxT
Q8IZY2	Q8IZY2-1	ABCA7	NLT	NLT	1797	1779	18	shifted	NxT
Q8IZY2	Q8IZY2-2	ABCA7	NWT	NWT	1335	1291	44	shifted	NxT
Q8IZY2	Q8IZY2-2	ABCA7	NLT	NLT	1381	1337	44	shifted	NxT
Q8IZY2	Q8IZY2-2	ABCA7	NLT	NLT	1381	1413	-32	shifted	NxT
Q8IZY2	Q8IZY2-2	ABCA7	NLT	NLT	1381	1474	-93	shifted	NxT
Q8IZY2	Q8IZY2-2	ABCA7	NLT	NLT	1381	1753	-372	shifted	NxT
Q8IZY2	Q8IZY2-2	ABCA7	NLT	NLT	1457	1337	120	shifted	NxT
Q8IZY2	Q8IZY2-2	ABCA7	NLT	NLT	1457	1413	44	shifted	NxT
Q8IZY2	Q8IZY2-2	ABCA7	NLT	NLT	1457	1474	-17	shifted	NxT
Q8IZY2	Q8IZY2-2	ABCA7	NLT	NLT	1457	1753	-296	shifted	NxT
Q8IZY2	Q8IZY2-2	ABCA7	NLT	NLT	1518	1337	181	shifted	NxT
Q8IZY2	Q8IZY2-2	ABCA7	NLT	NLT	1518	1413	105	shifted	NxT
Q8IZY2	Q8IZY2-2	ABCA7	NLT	NLT	1518	1474	44	shifted	NxT
Q8IZY2	Q8IZY2-2	ABCA7	NLT	NLT	1518	1753	-235	shifted	NxT
Q8IZY2	Q8IZY2-2	ABCA7	NLT	NLT	1797	1337	460	shifted	NxT
Q8IZY2	Q8IZY2-2	ABCA7	NLT	NLT	1797	1413	384	shifted	NxT
Q8IZY2	Q8IZY2-2	ABCA7	NLT	NLT	1797	1474	323	shifted	NxT
Q8IZY2	Q8IZY2-2	ABCA7	NLT	NLT	1797	1753	44	shifted	NxT
Q8IZY2	Q8IZY2-3	ABCA7	NNT		78			lost	NxT
Q8IZY2	Q8IZY2-3	ABCA7	NRT		312			lost	NxT
Q8IZY2	Q8IZY2-3	ABCA7	NWT		1335			lost	NxT
Q8IZY2	Q8IZY2-3	ABCA7	NLT		1381			lost	NxT
Q8IZY2	Q8IZY2-3	ABCA7	NLT		1457			lost	NxT
Q8IZY2	Q8IZY2-3	ABCA7	NLT		1518			lost	NxT
Q8IZY2	Q8IZY2-3	ABCA7	NLT		1797			lost	NxT
Q8IZY2	Q8IZY2-4	ABCA7	NNT		78			lost	NxT
Q8IZY2	Q8IZY2-4	ABCA7	NRT		312			lost	NxT
Q8IZY2	Q8IZY2-4	ABCA7	NWT		1335			lost	NxT
Q8IZY2	Q8IZY2-4	ABCA7	NLT		1381			lost	NxT
Q8IZY2	Q8IZY2-4	ABCA7	NLT		1457			lost	NxT
Q8IZY2	Q8IZY2-4	ABCA7	NLT		1518			lost	NxT
Q8IZY2	Q8IZY2-4	ABCA7	NLT		1797			lost	NxT
Q8IZY2	Q8IZY2-1	ABCA7	NDS	NDS	98	98	0	retained	NxS
Q8IZY2	Q8IZY2-1	ABCA7	NDS	NDS	340	340	0	retained	NxS
Q8IZY2	Q8IZY2-1	ABCA7	NGS	NGS	1066	1066	0	retained	NxS
Q8IZY2	Q8IZY2-1	ABCA7	NLS	NLS	1386	1386	0	retained	NxS
Q8IZY2	Q8IZY2-2	ABCA7	NDS	NDS	98	98	0	retained	NxS
Q8IZY2	Q8IZY2-2	ABCA7	NDS	NDS	340	340	0	retained	NxS
Q8IZY2	Q8IZY2-1	ABCA7	NDS	NDS	98	340	-242	shifted	NxS
Q8IZY2	Q8IZY2-1	ABCA7	NDS	NDS	340	98	242	shifted	NxS
Q8IZY2	Q8IZY2-1	ABCA7	NGS	NGS	1066	1643	-577	shifted	NxS
Q8IZY2	Q8IZY2-1	ABCA7	NGS	NGS	1661	1066	595	shifted	NxS
Q8IZY2	Q8IZY2-1	ABCA7	NGS	NGS	1661	1643	18	shifted	NxS
Q8IZY2	Q8IZY2-2	ABCA7	NDS	NDS	98	340	-242	shifted	NxS
Q8IZY2	Q8IZY2-2	ABCA7	NDS	NDS	340	98	242	shifted	NxS
Q8IZY2	Q8IZY2-2	ABCA7	NGS	NGS	1066	1022	44	shifted	NxS
Q8IZY2	Q8IZY2-2	ABCA7	NGS	NGS	1066	1617	-551	shifted	NxS
Q8IZY2	Q8IZY2-2	ABCA7	NLS	NLS	1386	1342	44	shifted	NxS
Q8IZY2	Q8IZY2-2	ABCA7	NGS	NGS	1661	1022	639	shifted	NxS
Q8IZY2	Q8IZY2-2	ABCA7	NGS	NGS	1661	1617	44	shifted	NxS
Q8IZY2	Q8IZY2-3	ABCA7	NDS		98			lost	NxS
Q8IZY2	Q8IZY2-3	ABCA7	NDS		340			lost	NxS
Q8IZY2	Q8IZY2-3	ABCA7	NGS		1066			lost	NxS
Q8IZY2	Q8IZY2-3	ABCA7	NLS		1386			lost	NxS
Q8IZY2	Q8IZY2-3	ABCA7	NGS		1661			lost	NxS
Q8IZY2	Q8IZY2-4	ABCA7	NDS		98			lost	NxS
Q8IZY2	Q8IZY2-4	ABCA7	NDS		340			lost	NxS
Q8IZY2	Q8IZY2-4	ABCA7	NGS		1066			lost	NxS
Q8IZY2	Q8IZY2-4	ABCA7	NLS		1386			lost	NxS
Q8IZY2	Q8IZY2-4	ABCA7	NGS		1661			lost	NxS
P21439	P21439-1	ABCB4	NGT	NGT	8	8	0	retained	NxT
P21439	P21439-1	ABCB4	NDT	NDT	168	168	0	retained	NxT
P21439	P21439-1	ABCB4	NVT	NVT	496	496	0	retained	NxT
P21439	P21439-1	ABCB4	NKT	NKT	704	704	0	retained	NxT
P21439	P21439-1	ABCB4	NST	NST	808	808	0	retained	NxT
P21439	P21439-1	ABCB4	NIT	NIT	1033	1033	0	retained	NxT
P21439	P21439-2	ABCB4	NGT	NGT	8	8	0	retained	NxT
P21439	P21439-2	ABCB4	NDT	NDT	168	168	0	retained	NxT
P21439	P21439-2	ABCB4	NVT	NVT	496	496	0	retained	NxT
P21439	P21439-2	ABCB4	NKT	NKT	704	704	0	retained	NxT
P21439	P21439-2	ABCB4	NST	NST	808	808	0	retained	NxT
P21439	P21439-3	ABCB4	NGT	NGT	8	8	0	retained	NxT
P21439	P21439-3	ABCB4	NDT	NDT	168	168	0	retained	NxT
P21439	P21439-3	ABCB4	NVT	NVT	496	496	0	retained	NxT
P21439	P21439-3	ABCB4	NKT	NKT	704	704	0	retained	NxT
P21439	P21439-2	ABCB4	NIT	NIT	1033	986	47	shifted	NxT
P21439	P21439-3	ABCB4	NST	NST	808	773	35	shifted	NxT
P21439	P21439-3	ABCB4	NIT	NIT	1033	998	35	shifted	NxT
P21439	P21439-1	ABCB4	NFS	NFS	91	91	0	retained	NxS
P21439	P21439-1	ABCB4	NFS	NFS	97	97	0	retained	NxS
P21439	P21439-1	ABCB4	NIS	NIS	298	298	0	retained	NxS
P21439	P21439-2	ABCB4	NFS	NFS	91	91	0	retained	NxS
P21439	P21439-2	ABCB4	NFS	NFS	97	97	0	retained	NxS
P21439	P21439-2	ABCB4	NIS	NIS	298	298	0	retained	NxS
P21439	P21439-3	ABCB4	NFS	NFS	91	91	0	retained	NxS
P21439	P21439-3	ABCB4	NFS	NFS	97	97	0	retained	NxS
P21439	P21439-3	ABCB4	NIS	NIS	298	298	0	retained	NxS
P21439	P21439-1	ABCB4	NFS	NFS	91	97	-6	shifted	NxS
P21439	P21439-1	ABCB4	NFS	NFS	97	91	6	shifted	NxS
P21439	P21439-2	ABCB4	NFS	NFS	91	97	-6	shifted	NxS
P21439	P21439-2	ABCB4	NFS	NFS	97	91	6	shifted	NxS
P21439	P21439-3	ABCB4	NFS	NFS	91	97	-6	shifted	NxS
P21439	P21439-3	ABCB4	NFS	NFS	97	91	6	shifted	NxS
Q9NP58	Q9NP58-1	ABCB6	NAT	NAT	447	447	0	retained	NxT
Q9NP58	Q9NP58-1	ABCB6	NQT	NQT	498	498	0	retained	NxT
Q9NP58	Q9NP58-1	ABCB6	NDT	NDT	677	677	0	retained	NxT
Q9NUT2	Q9NUT2-4	ABCB8	NKT	NKT	246	246	0	retained	NxT
Q9NUT2	Q9NUT2-1	ABCB8	NKT	NKT	246	266	-20	shifted	NxT
Q9NUT2	Q9NUT2-2	ABCB8	NKT	NKT	246	229	17	shifted	NxT
Q9NUT2	Q9NUT2-3	ABCB8	NKT	NKT	246	355	-109	shifted	NxT
Q9NUT2	Q9NUT2-3	ABCB8	NLS	NLS	193	193	0	retained	NxS
Q9NUT2	Q9NUT2-4	ABCB8	NLS	NLS	193	193	0	retained	NxS
Q9NUT2	Q9NUT2-4	ABCB8	NLS	NLS	427	427	0	retained	NxS
Q9NUT2	Q9NUT2-1	ABCB8	NLS	NLS	193	213	-20	shifted	NxS
Q9NUT2	Q9NUT2-1	ABCB8	NLS	NLS	193	447	-254	shifted	NxS
Q9NUT2	Q9NUT2-1	ABCB8	NLS	NLS	427	213	214	shifted	NxS
Q9NUT2	Q9NUT2-1	ABCB8	NLS	NLS	427	447	-20	shifted	NxS
Q9NUT2	Q9NUT2-2	ABCB8	NLS	NLS	193	176	17	shifted	NxS
Q9NUT2	Q9NUT2-2	ABCB8	NLS	NLS	193	410	-217	shifted	NxS
Q9NUT2	Q9NUT2-2	ABCB8	NLS	NLS	427	176	251	shifted	NxS
Q9NUT2	Q9NUT2-2	ABCB8	NLS	NLS	427	410	17	shifted	NxS
Q9NUT2	Q9NUT2-3	ABCB8	NLS	NLS	193	245	-52	shifted	NxS
Q9NUT2	Q9NUT2-3	ABCB8	NLS	NLS	193	536	-343	shifted	NxS
Q9NUT2	Q9NUT2-3	ABCB8	NLS	NLS	427	193	234	shifted	NxS
Q9NUT2	Q9NUT2-3	ABCB8	NLS	NLS	427	245	182	shifted	NxS
Q9NUT2	Q9NUT2-3	ABCB8	NLS	NLS	427	536	-109	shifted	NxS
Q9NUT2	Q9NUT2-4	ABCB8	NLS	NLS	193	427	-234	shifted	NxS
Q9NUT2	Q9NUT2-4	ABCB8	NLS	NLS	427	193	234	shifted	NxS
Q9NP78	Q9NP78-1	ABCB9	NRT	NRT	280	280	0	retained	NxT
Q9NP78	Q9NP78-2	ABCB9	NRT	NRT	280	280	0	retained	NxT
Q9NP78	Q9NP78-1	ABCB9	NVT	NVT	508	465	43	shifted	NxT
Q9NP78	Q9NP78-3	ABCB9	NRT		280			lost	NxT
Q9NP78	Q9NP78-3	ABCB9	NVT		508			lost	NxT
Q9NP78	Q9NP78-1	ABCB9	NVS	NVS	524	481	43	shifted	NxS
Q9NP78	Q9NP78-1	ABCB9	NIS	NIS	599	556	43	shifted	NxS
Q9NP78	Q9NP78-1	ABCB9	NGS	NGS	761	718	43	shifted	NxS
Q9NP78	Q9NP78-2	ABCB9	NVS	NVS	524	461	63	shifted	NxS
Q9NP78	Q9NP78-2	ABCB9	NIS	NIS	599	536	63	shifted	NxS
Q9NP78	Q9NP78-2	ABCB9	NGS	NGS	761	698	63	shifted	NxS
Q9NP78	Q9NP78-3	ABCB9	NVS		524			lost	NxS
Q9NP78	Q9NP78-3	ABCB9	NIS		599			lost	NxS
Q9NP78	Q9NP78-3	ABCB9	NGS		761			lost	NxS
P33527	P33527-1	ABCC1	NVT	NVT	19	19	0	retained	NxT
P33527	P33527-1	ABCC1	NKT	NKT	71	71	0	retained	NxT
P33527	P33527-2	ABCC1	NVT	NVT	19	19	0	retained	NxT
P33527	P33527-2	ABCC1	NKT	NKT	71	71	0	retained	NxT
P33527	P33527-3	ABCC1	NVT	NVT	19	19	0	retained	NxT
P33527	P33527-3	ABCC1	NKT	NKT	71	71	0	retained	NxT
P33527	P33527-3	ABCC1	NDT	NDT	354	354	0	retained	NxT
P33527	P33527-3	ABCC1	NAT	NAT	648	648	0	retained	NxT
P33527	P33527-3	ABCC1	NKT	NKT	819	819	0	retained	NxT
P33527	P33527-1	ABCC1	NVT	NVT	19	1272	-1253	shifted	NxT
P33527	P33527-1	ABCC1	NKT	NKT	71	777	-706	shifted	NxT
P33527	P33527-1	ABCC1	NDT	NDT	354	312	42	shifted	NxT
P33527	P33527-1	ABCC1	NAT	NAT	648	606	42	shifted	NxT
P33527	P33527-1	ABCC1	NKT	NKT	819	71	748	shifted	NxT
P33527	P33527-1	ABCC1	NKT	NKT	819	777	42	shifted	NxT
P33527	P33527-1	ABCC1	NST	NST	929	887	42	shifted	NxT
P33527	P33527-1	ABCC1	NGT	NGT	1006	964	42	shifted	NxT
P33527	P33527-1	ABCC1	NET	NET	1156	1114	42	shifted	NxT
P33527	P33527-1	ABCC1	NVT	NVT	1314	19	1295	shifted	NxT
P33527	P33527-1	ABCC1	NVT	NVT	1314	1272	42	shifted	NxT
P33527	P33527-2	ABCC1	NVT	NVT	19	1226	-1207	shifted	NxT
P33527	P33527-2	ABCC1	NKT	NKT	71	731	-660	shifted	NxT
P33527	P33527-2	ABCC1	NDT	NDT	354	266	88	shifted	NxT
P33527	P33527-2	ABCC1	NAT	NAT	648	560	88	shifted	NxT
P33527	P33527-2	ABCC1	NKT	NKT	819	71	748	shifted	NxT
P33527	P33527-2	ABCC1	NKT	NKT	819	731	88	shifted	NxT
P33527	P33527-2	ABCC1	NST	NST	929	841	88	shifted	NxT
P33527	P33527-2	ABCC1	NGT	NGT	1006	918	88	shifted	NxT
P33527	P33527-2	ABCC1	NET	NET	1156	1068	88	shifted	NxT
P33527	P33527-2	ABCC1	NVT	NVT	1314	19	1295	shifted	NxT
P33527	P33527-2	ABCC1	NVT	NVT	1314	1226	88	shifted	NxT
P33527	P33527-3	ABCC1	NVT	NVT	19	1324	-1305	shifted	NxT
P33527	P33527-3	ABCC1	NKT	NKT	71	819	-748	shifted	NxT
P33527	P33527-3	ABCC1	NKT	NKT	819	71	748	shifted	NxT
P33527	P33527-3	ABCC1	NST	NST	929	939	-10	shifted	NxT
P33527	P33527-3	ABCC1	NGT	NGT	1006	1016	-10	shifted	NxT
P33527	P33527-3	ABCC1	NET	NET	1156	1166	-10	shifted	NxT
P33527	P33527-3	ABCC1	NVT	NVT	1314	19	1295	shifted	NxT
P33527	P33527-3	ABCC1	NVT	NVT	1314	1324	-10	shifted	NxT
P33527	P33527-1	ABCC1	NTS	NTS	23	23	0	retained	NxS
P33527	P33527-2	ABCC1	NTS	NTS	23	23	0	retained	NxS
P33527	P33527-3	ABCC1	NTS	NTS	23	23	0	retained	NxS
P33527	P33527-3	ABCC1	NDS	NDS	719	719	0	retained	NxS
P33527	P33527-3	ABCC1	NLS	NLS	767	767	0	retained	NxS
P33527	P33527-1	ABCC1	NDS	NDS	719	677	42	shifted	NxS
P33527	P33527-1	ABCC1	NLS	NLS	767	725	42	shifted	NxS
P33527	P33527-1	ABCC1	NLS	NLS	767	1387	-620	shifted	NxS
P33527	P33527-1	ABCC1	NES	NES	1344	1302	42	shifted	NxS
P33527	P33527-1	ABCC1	NLS	NLS	1429	725	704	shifted	NxS
P33527	P33527-1	ABCC1	NLS	NLS	1429	1387	42	shifted	NxS
P33527	P33527-2	ABCC1	NDS	NDS	719	631	88	shifted	NxS
P33527	P33527-2	ABCC1	NLS	NLS	767	679	88	shifted	NxS
P33527	P33527-2	ABCC1	NLS	NLS	767	1341	-574	shifted	NxS
P33527	P33527-2	ABCC1	NES	NES	1344	1256	88	shifted	NxS
P33527	P33527-2	ABCC1	NLS	NLS	1429	679	750	shifted	NxS
P33527	P33527-2	ABCC1	NLS	NLS	1429	1341	88	shifted	NxS
P33527	P33527-3	ABCC1	NLS	NLS	767	1439	-672	shifted	NxS
P33527	P33527-3	ABCC1	NES	NES	1344	1354	-10	shifted	NxS
P33527	P33527-3	ABCC1	NLS	NLS	1429	767	662	shifted	NxS
P33527	P33527-3	ABCC1	NLS	NLS	1429	1439	-10	shifted	NxS
Q5T3U5	Q5T3U5-2	ABCC10	NAT	NAT	1017	1017	0	retained	NxT
Q5T3U5	Q5T3U5-2	ABCC10	NKT	NKT	1430	1430	0	retained	NxT
Q5T3U5	Q5T3U5-1	ABCC10	NAT	NAT	1017	1032	-15	shifted	NxT
Q5T3U5	Q5T3U5-1	ABCC10	NKT	NKT	1430	1445	-15	shifted	NxT
Q5T3U5	Q5T3U5-2	ABCC10	NAT	NAT	1017	1909	-892	shifted	NxT
Q5T3U5	Q5T3U5-2	ABCC10	NKT	NKT	1430	2322	-892	shifted	NxT
Q5T3U5	Q5T3U5-2	ABCC10	NSS	NSS	917	917	0	retained	NxS
Q5T3U5	Q5T3U5-2	ABCC10	NGS	NGS	959	959	0	retained	NxS
Q5T3U5	Q5T3U5-1	ABCC10	NSS	NSS	917	932	-15	shifted	NxS
Q5T3U5	Q5T3U5-1	ABCC10	NGS	NGS	959	974	-15	shifted	NxS
Q5T3U5	Q5T3U5-2	ABCC10	NSS	NSS	917	1809	-892	shifted	NxS
Q5T3U5	Q5T3U5-2	ABCC10	NGS	NGS	959	1851	-892	shifted	NxS
O95255	O95255-1	ABCC6	NQT	NQT	15	15	0	retained	NxT
O95255	O95255-1	ABCC6	NLT	NLT	650	662	-12	shifted	NxT
O95255	O95255-1	ABCC6	NWT	NWT	1222	1234	-12	shifted	NxT
O95255	O95255-1	ABCC6	NSS	NSS	243	255	-12	shifted	NxS
O95255	O95255-1	ABCC6	NRS	NRS	259	271	-12	shifted	NxS
O95255	O95255-1	ABCC6	NTS	NTS	704	716	-12	shifted	NxS
O95255	O95255-1	ABCC6	NLS	NLS	752	764	-12	shifted	NxS
P28288	P28288-1	ABCD3	NGT	NGT	106	106	0	retained	NxT
P28288	P28288-2	ABCD3	NGT	NGT	106	106	0	retained	NxT
P28288	P28288-2	ABCD3	NGT	NGT	106	751	-645	shifted	NxT
P28288	P28288-1	ABCD3	NSS	NSS	12	12	0	retained	NxS
P28288	P28288-1	ABCD3	NLS	NLS	206	206	0	retained	NxS
P28288	P28288-2	ABCD3	NSS	NSS	12	12	0	retained	NxS
P28288	P28288-2	ABCD3	NLS	NLS	206	206	0	retained	NxS
P28288	P28288-2	ABCD3	NLS	NLS	206	851	-645	shifted	NxS
O14678	O14678-1	ABCD4	NST	NST	93	93	0	retained	NxT
O14678	O14678-1	ABCD4	NKT	NKT	201	201	0	retained	NxT
O14678	O14678-2	ABCD4	NST	NST	93	93	0	retained	NxT
O14678	O14678-2	ABCD4	NKT	NKT	201	201	0	retained	NxT
O14678	O14678-3	ABCD4	NST	NST	93	93	0	retained	NxT
Q8NE71	Q8NE71-1	ABCF1	NAS	NAS	300	301	-1	shifted	NxS
Q9NUQ8	Q9NUQ8-1	ABCF3	NKS		173			lost	NxS
Q9NUQ8	Q9NUQ8-1	ABCF3	NVS		571			lost	NxS
Q9NUQ8	Q9NUQ8-2	ABCF3	NKS		173			lost	NxS
Q9NUQ8	Q9NUQ8-2	ABCF3	NVS		571			lost	NxS
Q9NUQ8	Q9NUQ8-3	ABCF3	NKS		173			lost	NxS
Q9NUQ8	Q9NUQ8-3	ABCF3	NVS		571			lost	NxS
Q9NUQ8	Q9NUQ8-4	ABCF3	NKS		173			lost	NxS
Q9NUQ8	Q9NUQ8-4	ABCF3	NVS		571			lost	NxS
P45844	P45844-1	ABCG1	NLT	NLT	59	59	0	retained	NxT
P45844	P45844-2	ABCG1	NLT	NLT	59	59	0	retained	NxT
P45844	P45844-3	ABCG1	NLT	NLT	59	59	0	retained	NxT
P45844	P45844-1	ABCG1	NAS	NAS	15	15	0	retained	NxS
P45844	P45844-2	ABCG1	NAS	NAS	15	15	0	retained	NxS
P45844	P45844-3	ABCG1	NAS	NAS	15	15	0	retained	NxS
Q8N2K0	Q8N2K0-1	ABHD12	NHT	NHT	123	123	0	retained	NxT
Q8N2K0	Q8N2K0-2	ABHD12	NHT	NHT	123	123	0	retained	NxT
O95870	O95870-2	ABHD16A	NQS	NQS	137	137	0	retained	NxS
O95870	O95870-1	ABHD16A	NQS	NQS	137	118	19	shifted	NxS
Q0P651	Q0P651-1	ABHD18	NQT	NQT	307	322	-15	shifted	NxT
Q0P651	Q0P651-2	ABHD18	NQT	NQT	307	341	-34	shifted	NxT
Q0P651	Q0P651-2	ABHD18	NVS	NVS	163	163	0	retained	NxS
Q0P651	Q0P651-1	ABHD18	NVS	NVS	163	178	-15	shifted	NxS
Q0P651	Q0P651-1	ABHD18	NSS	NSS	282	297	-15	shifted	NxS
Q0P651	Q0P651-1	ABHD18	NKS	NKS	313	328	-15	shifted	NxS
Q0P651	Q0P651-1	ABHD18	NFS	NFS	357	372	-15	shifted	NxS
Q0P651	Q0P651-2	ABHD18	NSS	NSS	282	316	-34	shifted	NxS
Q0P651	Q0P651-2	ABHD18	NKS	NKS	313	347	-34	shifted	NxS
Q0P651	Q0P651-2	ABHD18	NFS	NFS	357	391	-34	shifted	NxS
Q8TB40	Q8TB40-1	ABHD4		NAS		253		gained	NxS
Q8WTS1	Q8WTS1-1	ABHD5	NKT	NKT	74	74	0	retained	NxT
Q8WTS1	Q8WTS1-1	ABHD5	NMT	NMT	265	265	0	retained	NxT
Q8WTS1	Q8WTS1-1	ABHD5	NKT	NKT	74	505	-431	shifted	NxT
Q8WTS1	Q8WTS1-1	ABHD5	NMT	NMT	265	696	-431	shifted	NxT
Q8WTS1	Q8WTS1-1	ABHD5	NIS	NIS	71	71	0	retained	NxS
Q8WTS1	Q8WTS1-1	ABHD5	NIS	NIS	71	502	-431	shifted	NxS
Q8IZP0	Q8IZP0-1	ABI1	NLT	NLT	25	25	0	retained	NxT
Q8IZP0	Q8IZP0-10	ABI1	NLT	NLT	25	25	0	retained	NxT
Q8IZP0	Q8IZP0-2	ABI1	NLT	NLT	25	25	0	retained	NxT
Q8IZP0	Q8IZP0-3	ABI1	NLT	NLT	25	25	0	retained	NxT
Q8IZP0	Q8IZP0-4	ABI1	NLT	NLT	25	25	0	retained	NxT
Q8IZP0	Q8IZP0-5	ABI1	NLT	NLT	25	25	0	retained	NxT
Q8IZP0	Q8IZP0-5	ABI1	NST	NST	322	322	0	retained	NxT
Q8IZP0	Q8IZP0-6	ABI1	NLT	NLT	25	25	0	retained	NxT
Q8IZP0	Q8IZP0-7	ABI1	NLT	NLT	25	25	0	retained	NxT
Q8IZP0	Q8IZP0-8	ABI1	NLT	NLT	25	25	0	retained	NxT
Q8IZP0	Q8IZP0-9	ABI1	NLT	NLT	25	25	0	retained	NxT
Q8IZP0	Q8IZP0-2	ABI1	NST	NST	322	294	28	shifted	NxT
Q8IZP0	Q8IZP0-3	ABI1	NST	NST	322	295	27	shifted	NxT
Q8IZP0	Q8IZP0-4	ABI1	NST	NST	322	321	1	shifted	NxT
Q8IZP0	Q8IZP0-6	ABI1	NST	NST	322	295	27	shifted	NxT
Q8IZP0	Q8IZP0-7	ABI1	NST	NST	322	294	28	shifted	NxT
Q8IZP0	Q8IZP0-8	ABI1	NST	NST	322	317	5	shifted	NxT
Q8IZP0	Q8IZP0-9	ABI1	NST	NST	322	275	47	shifted	NxT
Q8IZP0	Q8IZP0-1	ABI1	NTS	NTS	117	117	0	retained	NxS
Q8IZP0	Q8IZP0-10	ABI1	NTS	NTS	117	117	0	retained	NxS
Q8IZP0	Q8IZP0-10	ABI1	NIS	NIS	275	275	0	retained	NxS
Q8IZP0	Q8IZP0-2	ABI1	NTS	NTS	117	117	0	retained	NxS
Q8IZP0	Q8IZP0-3	ABI1	NTS	NTS	117	117	0	retained	NxS
Q8IZP0	Q8IZP0-4	ABI1	NTS	NTS	117	117	0	retained	NxS
Q8IZP0	Q8IZP0-4	ABI1	NIS	NIS	275	275	0	retained	NxS
Q8IZP0	Q8IZP0-5	ABI1	NTS	NTS	117	117	0	retained	NxS
Q8IZP0	Q8IZP0-5	ABI1	NIS	NIS	275	275	0	retained	NxS
Q8IZP0	Q8IZP0-6	ABI1	NTS	NTS	117	117	0	retained	NxS
Q8IZP0	Q8IZP0-7	ABI1	NTS	NTS	117	117	0	retained	NxS
Q8IZP0	Q8IZP0-8	ABI1	NTS	NTS	117	117	0	retained	NxS
Q8IZP0	Q8IZP0-9	ABI1	NTS	NTS	117	117	0	retained	NxS
Q8IZP0	Q8IZP0-8	ABI1	NIS	NIS	275	270	5	shifted	NxS
Q8IZP0	Q8IZP0-9	ABI1	NIS	NIS	275	228	47	shifted	NxS
Q9NYB9	Q9NYB9-11	ABI2	NRT	NRT	238	238	0	retained	NxT
Q9NYB9	Q9NYB9-4	ABI2	NRT	NRT	238	238	0	retained	NxT
Q9NYB9	Q9NYB9-5	ABI2	NRT	NRT	238	238	0	retained	NxT
Q9NYB9	Q9NYB9-6	ABI2	NRT	NRT	238	238	0	retained	NxT
Q9NYB9	Q9NYB9-8	ABI2	NRT	NRT	238	238	0	retained	NxT
Q9NYB9	Q9NYB9-9	ABI2	NRT	NRT	238	238	0	retained	NxT
Q9NYB9	Q9NYB9-1	ABI2	NRT	NRT	238	173	65	shifted	NxT
Q9NYB9	Q9NYB9-12	ABI2	NRT	NRT	238	182	56	shifted	NxT
Q9NYB9	Q9NYB9-2	ABI2	NRT	NRT	238	176	62	shifted	NxT
Q9NYB9	Q9NYB9-3	ABI2	NRT	NRT	238	232	6	shifted	NxT
Q9NYB9	Q9NYB9-10	ABI2	NRT		238			lost	NxT
Q9NYB9	Q9NYB9-13	ABI2	NRT		238			lost	NxT
Q9NYB9	Q9NYB9-14	ABI2	NRT		238			lost	NxT
Q9NYB9	Q9NYB9-15	ABI2	NRT		238			lost	NxT
Q9NYB9	Q9NYB9-7	ABI2	NRT		238			lost	NxT
Q9NYB9	Q9NYB9-10	ABI2	NTS	NTS	117	117	0	retained	NxS
Q9NYB9	Q9NYB9-11	ABI2	NTS	NTS	117	117	0	retained	NxS
Q9NYB9	Q9NYB9-3	ABI2	NTS	NTS	117	117	0	retained	NxS
Q9NYB9	Q9NYB9-4	ABI2	NTS	NTS	117	117	0	retained	NxS
Q9NYB9	Q9NYB9-5	ABI2	NTS	NTS	117	117	0	retained	NxS
Q9NYB9	Q9NYB9-6	ABI2	NTS	NTS	117	117	0	retained	NxS
Q9NYB9	Q9NYB9-7	ABI2	NTS	NTS	117	117	0	retained	NxS
Q9NYB9	Q9NYB9-8	ABI2	NTS	NTS	117	117	0	retained	NxS
Q9NYB9	Q9NYB9-9	ABI2	NTS	NTS	117	117	0	retained	NxS
Q9NYB9	Q9NYB9-12	ABI2	NTS	NTS	117	61	56	shifted	NxS
Q9NYB9	Q9NYB9-2	ABI2	NTS	NTS	117	61	56	shifted	NxS
Q9NYB9	Q9NYB9-1	ABI2	NTS		117			lost	NxS
Q9NYB9	Q9NYB9-13	ABI2	NTS		117			lost	NxS
Q9NYB9	Q9NYB9-14	ABI2	NTS		117			lost	NxS
Q9NYB9	Q9NYB9-15	ABI2	NTS		117			lost	NxS
P42684	P42684-2	ABL2	NTT	NTT	223	223	0	retained	NxT
P42684	P42684-3	ABL2	NTT	NTT	223	223	0	retained	NxT
P42684	P42684-1	ABL2	NTT	NTT	223	202	21	shifted	NxT
P42684	P42684-1	ABL2	NST	NST	782	761	21	shifted	NxT
P42684	P42684-1	ABL2	NGT	NGT	1060	1039	21	shifted	NxT
P42684	P42684-2	ABL2	NST	NST	782	860	-78	shifted	NxT
P42684	P42684-2	ABL2	NGT	NGT	1060	1138	-78	shifted	NxT
P42684	P42684-3	ABL2	NGT	NGT	1060	957	103	shifted	NxT
P42684	P42684-2	ABL2	NGS	NGS	192	192	0	retained	NxS
P42684	P42684-3	ABL2	NGS	NGS	192	192	0	retained	NxS
P42684	P42684-1	ABL2	NGS	NGS	192	171	21	shifted	NxS
P42684	P42684-1	ABL2	NFS	NFS	688	667	21	shifted	NxS
P42684	P42684-2	ABL2	NFS	NFS	688	766	-78	shifted	NxS
O94929	O94929-1	ABLIM3	NTS	NTS	2	2	0	retained	NxS
O94929	O94929-1	ABLIM3	NGS	NGS	565	532	33	shifted	NxS
Q12979	Q12979-1	ABR	NFS	NFS	21	21	0	retained	NxS
Q12979	Q12979-2	ABR	NFS		21			lost	NxS
Q6UWZ7	Q6UWZ7-2	ABRAXAS1	NLT	NLT	322	235	87	shifted	NxT
Q6UWZ7	Q6UWZ7-1	ABRAXAS1	NLT		322			lost	NxT
Q6UWZ7	Q6UWZ7-3	ABRAXAS1	NLT		322			lost	NxT
Q6UWZ7	Q6UWZ7-1	ABRAXAS1	NSS	NSS	75	75	0	retained	NxS
Q6UWZ7	Q6UWZ7-2	ABRAXAS1	NSS		75			lost	NxS
Q6UWZ7	Q6UWZ7-3	ABRAXAS1	NSS		75			lost	NxS
Q8N961	Q8N961-1	ABTB2	NSS	NSS	43	43	0	retained	NxS
Q8N961	Q8N961-1	ABTB2	NDS	NDS	800	751	49	shifted	NxS
Q8N961	Q8N961-1	ABTB2	NKS	NKS	876	827	49	shifted	NxS
P09110	P09110-1	ACAA1	NIT	NIT	163	163	0	retained	NxT
P09110	P09110-3	ACAA1	NIT	NIT	163	163	0	retained	NxT
P09110	P09110-5	ACAA1	NIT	NIT	163	122	41	shifted	NxT
P09110	P09110-2	ACAA1	NIT		163			lost	NxT
P09110	P09110-4	ACAA1	NIT		163			lost	NxT
P09110	P09110-1	ACAA1	NGS	NGS	139	139	0	retained	NxS
P09110	P09110-2	ACAA1	NGS	NGS	139	139	0	retained	NxS
P09110	P09110-3	ACAA1	NGS	NGS	139	139	0	retained	NxS
P09110	P09110-2	ACAA1	NSS	NSS	274	241	33	shifted	NxS
P09110	P09110-3	ACAA1	NSS	NSS	274	247	27	shifted	NxS
P09110	P09110-5	ACAA1	NSS	NSS	274	233	41	shifted	NxS
P09110	P09110-4	ACAA1	NGS		139			lost	NxS
P09110	P09110-4	ACAA1	NSS		274			lost	NxS
Q13085	Q13085-1	ACACA	NKT	NKT	740	740	0	retained	NxT
Q13085	Q13085-1	ACACA	NIT	NIT	928	928	0	retained	NxT
Q13085	Q13085-1	ACACA	NNT	NNT	1462	1462	0	retained	NxT
Q13085	Q13085-2	ACACA	NKT	NKT	740	740	0	retained	NxT
Q13085	Q13085-2	ACACA	NIT	NIT	928	928	0	retained	NxT
Q13085	Q13085-2	ACACA	NNT	NNT	1462	1462	0	retained	NxT
Q13085	Q13085-3	ACACA	NKT	NKT	740	740	0	retained	NxT
Q13085	Q13085-3	ACACA	NIT	NIT	928	928	0	retained	NxT
Q13085	Q13085-3	ACACA	NNT	NNT	1462	1454	8	shifted	NxT
Q13085	Q13085-1	ACACA	NGS	NGS	698	698	0	retained	NxS
Q13085	Q13085-1	ACACA	NKS	NKS	1017	1017	0	retained	NxS
Q13085	Q13085-1	ACACA	NES	NES	1534	1534	0	retained	NxS
Q13085	Q13085-2	ACACA	NGS	NGS	698	698	0	retained	NxS
Q13085	Q13085-2	ACACA	NKS	NKS	1017	1017	0	retained	NxS
Q13085	Q13085-2	ACACA	NES	NES	1534	1534	0	retained	NxS
Q13085	Q13085-3	ACACA	NGS	NGS	698	698	0	retained	NxS
Q13085	Q13085-3	ACACA	NKS	NKS	1017	1017	0	retained	NxS
Q13085	Q13085-3	ACACA	NES	NES	1534	1526	8	shifted	NxS
O00763	O00763-1	ACACB	NGT	NGT	118	118	0	retained	NxT
O00763	O00763-1	ACACB	NKT	NKT	883	883	0	retained	NxT
O00763	O00763-1	ACACB	NLT	NLT	1002	1002	0	retained	NxT
O00763	O00763-1	ACACB	NIT	NIT	1071	2339	-1268	shifted	NxT
O00763	O00763-1	ACACB	NNT	NNT	1581	1518	63	shifted	NxT
O00763	O00763-1	ACACB	NIT	NIT	2402	2339	63	shifted	NxT
O00763	O00763-2	ACACB	NGT		118			lost	NxT
O00763	O00763-2	ACACB	NKT		883			lost	NxT
O00763	O00763-2	ACACB	NLT		1002			lost	NxT
O00763	O00763-2	ACACB	NIT		1071			lost	NxT
O00763	O00763-2	ACACB	NNT		1581			lost	NxT
O00763	O00763-2	ACACB	NIT		2402			lost	NxT
O00763	O00763-1	ACACB	NVS	NVS	1424	1361	63	shifted	NxS
O00763	O00763-1	ACACB	NTS	NTS	1582	1519	63	shifted	NxS
O00763	O00763-1	ACACB	NES	NES	1653	1590	63	shifted	NxS
O00763	O00763-1	ACACB	NHS	NHS	2017	1954	63	shifted	NxS
O00763	O00763-2	ACACB	NVS		1424			lost	NxS
O00763	O00763-2	ACACB	NTS		1582			lost	NxS
O00763	O00763-2	ACACB	NES		1653			lost	NxS
O00763	O00763-2	ACACB	NHS		2017			lost	NxS
Q6JQN1	Q6JQN1-4	ACAD10	NCS	NCS	755	755	0	retained	NxS
Q6JQN1	Q6JQN1-8	ACAD10	NCS	NCS	755	755	0	retained	NxS
Q6JQN1	Q6JQN1-1	ACAD10	NCS	NCS	755	656	99	shifted	NxS
Q6JQN1	Q6JQN1-10	ACAD10	NCS	NCS	755	732	23	shifted	NxS
Q6JQN1	Q6JQN1-2	ACAD10	NCS	NCS	755	644	111	shifted	NxS
Q6JQN1	Q6JQN1-3	ACAD10	NCS	NCS	755	786	-31	shifted	NxS
Q6JQN1	Q6JQN1-5	ACAD10	NCS	NCS	755	690	65	shifted	NxS
Q6JQN1	Q6JQN1-6	ACAD10	NCS		755			lost	NxS
Q6JQN1	Q6JQN1-7	ACAD10	NCS		755			lost	NxS
Q6JQN1	Q6JQN1-9	ACAD10	NCS		755			lost	NxS
Q709F0	Q709F0-1	ACAD11	NIT	NIT	499	499	0	retained	NxT
Q709F0	Q709F0-2	ACAD11	NIT	NIT	499	499	0	retained	NxT
Q709F0	Q709F0-1	ACAD11	NNS	NNS	331	331	0	retained	NxS
Q709F0	Q709F0-1	ACAD11	NTS	NTS	558	558	0	retained	NxS
Q709F0	Q709F0-2	ACAD11	NNS	NNS	331	331	0	retained	NxS
Q709F0	Q709F0-2	ACAD11	NTS	NTS	558	558	0	retained	NxS
Q9UKU7	Q9UKU7-1	ACAD8	NGS	NGS	186	186	0	retained	NxS
Q9H845	Q9H845-2	ACAD9	NGS	NGS	208	208	0	retained	NxS
Q9H845	Q9H845-1	ACAD9	NGS	NGS	208	220	-12	shifted	NxS
P45954	P45954-1	ACADSB	NIT	NIT	43	43	0	retained	NxT
P45954	P45954-1	ACADSB	NGS	NGS	202	202	0	retained	NxS
P49748	P49748-2	ACADVL	NRT	NRT	365	365	0	retained	NxT
P49748	P49748-1	ACADVL	NRT	NRT	365	436	-71	shifted	NxT
P49748	P49748-4	ACADVL	NRT	NRT	365	343	22	shifted	NxT
P49748	P49748-3	ACADVL	NRT		365			lost	NxT
P49748	P49748-5	ACADVL	NRT		365			lost	NxT
P49748	P49748-6	ACADVL	NRT		365			lost	NxT
P49748	P49748-7	ACADVL	NRT		365			lost	NxT
P49748	P49748-2	ACADVL	NGS	NGS	244	244	0	retained	NxS
P49748	P49748-1	ACADVL	NGS	NGS	244	315	-71	shifted	NxS
P49748	P49748-4	ACADVL	NGS	NGS	244	222	22	shifted	NxS
P49748	P49748-5	ACADVL	NGS		244			lost	NxS
P49748	P49748-6	ACADVL	NGS		244			lost	NxS
P49748	P49748-7	ACADVL	NGS		244			lost	NxS
Q15057	Q15057-1	ACAP2	NES	NES	389	389	0	retained	NxS
Q15057	Q15057-1	ACAP2	NAS	NAS	411	411	0	retained	NxS
Q15057	Q15057-1	ACAP2	NDS	NDS	561	596	-35	shifted	NxS
Q15057	Q15057-2	ACAP2	NES	NES	389	396	-7	shifted	NxS
Q15057	Q15057-2	ACAP2	NAS	NAS	411	418	-7	shifted	NxS
Q15057	Q15057-2	ACAP2	NDS	NDS	561	568	-7	shifted	NxS
Q96P50	Q96P50-2	ACAP3		NWT		48		gained	NxT
Q96P50	Q96P50-3	ACAP3		NWT		60		gained	NxT
Q96P50	Q96P50-3	ACAP3		NLS		38		gained	NxS
P24752	P24752-1	ACAT1	NGT		275			lost	NxT
P24752	P24752-1	ACAT1	NVT		305			lost	NxT
P24752	P24752-2	ACAT1	NGT		275			lost	NxT
P24752	P24752-2	ACAT1	NVT		305			lost	NxT
P24752	P24752-4	ACAT1	NGT		275			lost	NxT
P24752	P24752-4	ACAT1	NVT		305			lost	NxT
P24752	P24752-1	ACAT1	NAS		282			lost	NxS
P24752	P24752-2	ACAT1	NAS		282			lost	NxS
P24752	P24752-3	ACAT1	NAS		282			lost	NxS
Q8NC06	Q8NC06-1	ACBD4	NGS	NGS	29	29	0	retained	NxS
Q8NC06	Q8NC06-2	ACBD4	NGS	NGS	29	29	0	retained	NxS
Q5T8D3	Q5T8D3-1	ACBD5	NGS	NGS	58	58	0	retained	NxS
Q5T8D3	Q5T8D3-2	ACBD5	NGS	NGS	58	58	0	retained	NxS
Q5T8D3	Q5T8D3-1	ACBD5	NNS	NNS	386	318	68	shifted	NxS
Q5T8D3	Q5T8D3-2	ACBD5	NNS	NNS	386	375	11	shifted	NxS
Q5T8D3	Q5T8D3-3	ACBD5	NGS		58			lost	NxS
Q5T8D3	Q5T8D3-3	ACBD5	NNS		386			lost	NxS
Q9NUN7	Q9NUN7-4	ACER3	NYS	NYS	24	24	0	retained	NxS
Q9NUN7	Q9NUN7-1	ACER3	NYS		24			lost	NxS
Q9NUN7	Q9NUN7-2	ACER3	NYS		24			lost	NxS
Q9NUN7	Q9NUN7-3	ACER3	NYS		24			lost	NxS
P53396	P53396-1	ACLY	NLT	NLT	75	75	0	retained	NxT
P53396	P53396-1	ACLY	NFT	NFT	346	346	0	retained	NxT
P53396	P53396-2	ACLY	NLT	NLT	75	75	0	retained	NxT
P53396	P53396-1	ACLY	NAS	NAS	440	440	0	retained	NxS
P53396	P53396-2	ACLY	NAS		440			lost	NxS
Q99798	Q99798-1	ACO2	NFT	NFT	475	500	-25	shifted	NxT
Q99798	Q99798-1	ACO2	NGT	NGT	746	771	-25	shifted	NxT
Q99798	Q99798-1	ACO2	NHT	NHT	755	780	-25	shifted	NxT
Q99798	Q99798-1	ACO2	NET	NET	759	784	-25	shifted	NxT
Q99798	Q99798-2	ACO2	NFT		475			lost	NxT
Q99798	Q99798-2	ACO2	NGT		746			lost	NxT
Q99798	Q99798-2	ACO2	NHT		755			lost	NxT
Q99798	Q99798-2	ACO2	NET		759			lost	NxT
Q99798	Q99798-2	ACO2	NLS	NLS	341	341	0	retained	NxS
Q99798	Q99798-1	ACO2	NLS	NLS	341	366	-25	shifted	NxS
Q99798	Q99798-1	ACO2	NSS	NSS	387	412	-25	shifted	NxS
Q99798	Q99798-1	ACO2	NIS	NIS	612	637	-25	shifted	NxS
Q8WXI4	Q8WXI4-1	ACOT11	NRT	NRT	19	19	0	retained	NxT
Q8WXI4	Q8WXI4-2	ACOT11	NRT		19			lost	NxT
Q8WXI4	Q8WXI4-1	ACOT11	NDS	NDS	31	31	0	retained	NxS
Q8WXI4	Q8WXI4-2	ACOT11	NDS		31			lost	NxS
Q8WXI4	Q8WXI4-2	ACOT11	NSS		120			lost	NxS
Q8WXI4	Q8WXI4-2	ACOT11	NVS		391			lost	NxS
Q9NPJ3	Q9NPJ3-1	ACOT13	NIT		87			lost	NxT
Q9NPJ3	Q9NPJ3-1	ACOT13	NIS		66			lost	NxS
O00154	O00154-1	ACOT7	NKS		301			lost	NxS
Q15067	Q15067-1	ACOX1	NFT	NFT	413	413	0	retained	NxT
Q15067	Q15067-1	ACOX1	NLT	NLT	517	517	0	retained	NxT
Q15067	Q15067-2	ACOX1	NFT		413			lost	NxT
Q15067	Q15067-2	ACOX1	NLT		517			lost	NxT
Q15067	Q15067-2	ACOX1	NYS	NYS	103	103	0	retained	NxS
Q15067	Q15067-1	ACOX1	NYS		103			lost	NxS
Q99424	Q99424-1	ACOX2	NQT		533			lost	NxT
O15254	O15254-1	ACOX3	NCT	NCT	447	369	78	shifted	NxT
O15254	O15254-2	ACOX3	NCT		447			lost	NxT
O15254	O15254-3	ACOX3	NCT		447			lost	NxT
P24666	P24666-1	ACP1	NIS	NIS	35	35	0	retained	NxS
P24666	P24666-1	ACP1	NDS	NDS	135	135	0	retained	NxS
P11117	P11117-1	ACP2	NET		167			lost	NxT
P11117	P11117-1	ACP2	NET		191			lost	NxT
P11117	P11117-1	ACP2	NLT		267			lost	NxT
P11117	P11117-1	ACP2	NTS		92			lost	NxS
P11117	P11117-1	ACP2	NIS		133			lost	NxS
P11117	P11117-1	ACP2	NES		177			lost	NxS
P11117	P11117-1	ACP2	NFS		322			lost	NxS
P11117	P11117-1	ACP2	NES		331			lost	NxS
Q96CM8	Q96CM8-1	ACSF2	NNS	NNS	282	282	0	retained	NxS
Q96CM8	Q96CM8-3	ACSF2	NNS	NNS	282	282	0	retained	NxS
Q96CM8	Q96CM8-4	ACSF2	NNS	NNS	282	282	0	retained	NxS
Q96CM8	Q96CM8-2	ACSF2	NNS	NNS	282	307	-25	shifted	NxS
Q4G176	Q4G176-2	ACSF3	NIT	NIT	345	345	0	retained	NxT
Q4G176	Q4G176-3	ACSF3	NIT	NIT	345	345	0	retained	NxT
Q4G176	Q4G176-1	ACSF3	NIT		345			lost	NxT
P33121	P33121-1	ACSL1	NTT	NTT	382	348	34	shifted	NxT
P33121	P33121-1	ACSL1	NGT	NGT	547	513	34	shifted	NxT
P33121	P33121-1	ACSL1	NNS	NNS	408	374	34	shifted	NxS
Q9NR19	Q9NR19-2	ACSS2	NES	NES	502	502	0	retained	NxS
Q9NR19	Q9NR19-2	ACSS2	NVS	NVS	573	573	0	retained	NxS
Q9NR19	Q9NR19-1	ACSS2	NES	NES	502	515	-13	shifted	NxS
Q9NR19	Q9NR19-1	ACSS2	NVS	NVS	573	586	-13	shifted	NxS
Q9NR19	Q9NR19-3	ACSS2	NES	NES	502	520	-18	shifted	NxS
Q9NR19	Q9NR19-3	ACSS2	NVS	NVS	573	591	-18	shifted	NxS
Q9NR19	Q9NR19-4	ACSS2	NES	NES	502	515	-13	shifted	NxS
Q9NR19	Q9NR19-4	ACSS2	NVS	NVS	573	586	-13	shifted	NxS
P60709	P60709-1	ACTB	NGS	NGS	12	12	0	retained	NxS
P63267	P63267-1	ACTG2	NGS	NGS	13	13	0	retained	NxS
P12814	P12814-1	ACTN1	NYT	NYT	707	707	0	retained	NxT
P12814	P12814-3	ACTN1	NYT	NYT	707	707	0	retained	NxT
P12814	P12814-4	ACTN1	NYT	NYT	707	707	0	retained	NxT
P12814	P12814-2	ACTN1	NYT	NYT	707	646	61	shifted	NxT
P12814	P12814-5	ACTN1	NYT		707			lost	NxT
P35609	P35609-3	ACTN2	NRT	NRT	306	306	0	retained	NxT
P35609	P35609-3	ACTN2	NYT	NYT	714	714	0	retained	NxT
P35609	P35609-2	ACTN2	NRT	NRT	306	343	-37	shifted	NxT
P35609	P35609-2	ACTN2	NYT	NYT	714	751	-37	shifted	NxT
P35609	P35609-5	ACTN2	NRT	NRT	306	250	56	shifted	NxT
P35609	P35609-5	ACTN2	NYT	NYT	714	658	56	shifted	NxT
P35609	P35609-1	ACTN2	NRT		306			lost	NxT
P35609	P35609-1	ACTN2	NYT		714			lost	NxT
P35609	P35609-4	ACTN2	NRT		306			lost	NxT
P35609	P35609-4	ACTN2	NYT		714			lost	NxT
P35609	P35609-2	ACTN2		NSS		294		gained	NxS
O43707	O43707-1	ACTN4	NGT	NGT	680	680	0	retained	NxT
O43707	O43707-1	ACTN4	NYT	NYT	726	726	0	retained	NxT
O43707	O43707-2	ACTN4	NGT	NGT	680	680	0	retained	NxT
O43707	O43707-2	ACTN4	NYT	NYT	726	726	0	retained	NxT
O43707	O43707-3	ACTN4	NGT	NGT	680	680	0	retained	NxT
O43707	O43707-3	ACTN4	NYT	NYT	726	726	0	retained	NxT
O43707	O43707-4	ACTN4	NGT		680			lost	NxT
O43707	O43707-4	ACTN4	NYT		726			lost	NxT
O43707	O43707-1	ACTN4	NQS	NQS	8	8	0	retained	NxS
O43707	O43707-2	ACTN4	NQS	NQS	8	8	0	retained	NxS
O43707	O43707-3	ACTN4	NQS	NQS	8	8	0	retained	NxS
O43707	O43707-3	ACTN4	NHS	NHS	821	821	0	retained	NxS
O43707	O43707-4	ACTN4	NQS	NQS	8	8	0	retained	NxS
O43707	O43707-1	ACTN4	NHS	NHS	821	816	5	shifted	NxS
O43707	O43707-2	ACTN4	NHS	NHS	821	843	-22	shifted	NxS
Q9NZ32	Q9NZ32-3	ACTR10	NQT	NQT	379	379	0	retained	NxT
Q9NZ32	Q9NZ32-1	ACTR10	NQT	NQT	379	367	12	shifted	NxT
Q9NZ32	Q9NZ32-3	ACTR10	NQT	NQT	379	770	-391	shifted	NxT
Q9NZ32	Q9NZ32-2	ACTR10	NQT		379			lost	NxT
P61163	P61163-1	ACTR1A	NGS	NGS	16	16	0	retained	NxS
P61163	P61163-2	ACTR1A	NGS	NGS	16	16	0	retained	NxS
P61163	P61163-3	ACTR1A	NGS		16			lost	NxS
P42025	P42025-3	ACTR1B	NGS	NGS	16	16	0	retained	NxS
P42025	P42025-1	ACTR1B	NGS		16			lost	NxS
P42025	P42025-2	ACTR1B	NGS		16			lost	NxS
P61160	P61160-1	ACTR2	NGT	NGT	13	13	0	retained	NxT
P61160	P61160-1	ACTR2	NHS		205			lost	NxS
P36896	P36896-1	ACVR1B	NYT	NYT	43	43	0	retained	NxT
P36896	P36896-1	ACVR1B	NGT	NGT	272	313	-41	shifted	NxT
P27037	P27037-1	ACVR2A	NQT	NQT	43	43	0	retained	NxT
P27037	P27037-1	ACVR2A	NIS	NIS	66	66	0	retained	NxS
Q13705	Q13705-1	ACVR2B	NGT		486			lost	NxT
Q13705	Q13705-1	ACVR2B	NQS	NQS	42	42	0	retained	NxS
Q13705	Q13705-1	ACVR2B	NSS	NSS	65	65	0	retained	NxS
Q03154	Q03154-1	ACY1	NLT	NLT	252	217	35	shifted	NxT
Q03154	Q03154-1	ACY1	NLT	NLT	252	300	-48	shifted	NxT
Q03154	Q03154-1	ACY1	NLT	NLT	335	217	118	shifted	NxT
Q03154	Q03154-1	ACY1	NLT	NLT	335	300	35	shifted	NxT
Q03154	Q03154-1	ACY1	NRT	NRT	366	331	35	shifted	NxT
Q03154	Q03154-2	ACY1	NLT	NLT	252	217	35	shifted	NxT
Q03154	Q03154-2	ACY1	NLT	NLT	252	300	-48	shifted	NxT
Q03154	Q03154-2	ACY1	NLT	NLT	335	217	118	shifted	NxT
Q03154	Q03154-2	ACY1	NLT	NLT	335	300	35	shifted	NxT
Q03154	Q03154-2	ACY1	NRT	NRT	366	331	35	shifted	NxT
Q03154	Q03154-3	ACY1	NLT	NLT	252	261	-9	shifted	NxT
Q03154	Q03154-3	ACY1	NLT	NLT	252	344	-92	shifted	NxT
Q03154	Q03154-3	ACY1	NLT	NLT	335	261	74	shifted	NxT
Q03154	Q03154-3	ACY1	NLT	NLT	335	344	-9	shifted	NxT
Q03154	Q03154-3	ACY1	NRT	NRT	366	375	-9	shifted	NxT
Q03154	Q03154-4	ACY1	NLT		252			lost	NxT
Q03154	Q03154-4	ACY1	NLT		335			lost	NxT
Q03154	Q03154-4	ACY1	NRT		366			lost	NxT
Q03154	Q03154-5	ACY1	NLT		252			lost	NxT
Q03154	Q03154-5	ACY1	NLT		335			lost	NxT
Q03154	Q03154-5	ACY1	NRT		366			lost	NxT
Q03154	Q03154-6	ACY1	NLT		252			lost	NxT
Q03154	Q03154-6	ACY1	NLT		335			lost	NxT
Q03154	Q03154-6	ACY1	NRT		366			lost	NxT
P00813	P00813-1	ADA	NWS		160			lost	NxS
P00813	P00813-1	ADA	NYS		289			lost	NxS
Q6DHV7	Q6DHV7-1	ADAL	NAT	NAT	112	112	0	retained	NxT
Q6DHV7	Q6DHV7-1	ADAL	NLT	NLT	314	287	27	shifted	NxT
Q6DHV7	Q6DHV7-1	ADAL	NGS	NGS	28	28	0	retained	NxS
O14672	O14672-1	ADAM10	NTT	NTT	278	247	31	shifted	NxT
O14672	O14672-1	ADAM10	NFT	NFT	551	520	31	shifted	NxT
O14672	O14672-1	ADAM10	NIS	NIS	267	408	-141	shifted	NxS
O14672	O14672-1	ADAM10	NIS	NIS	439	408	31	shifted	NxS
O75078	O75078-1	ADAM11	NFT	NFT	96	96	0	retained	NxT
O75078	O75078-1	ADAM11	NLT	NLT	163	163	0	retained	NxT
O75078	O75078-2	ADAM11	NFT	NFT	96	96	0	retained	NxT
O75078	O75078-2	ADAM11	NLT	NLT	163	163	0	retained	NxT
O75078	O75078-3	ADAM11	NFT	NFT	96	96	0	retained	NxT
O75078	O75078-6	ADAM11	NFT	NFT	96	96	0	retained	NxT
O75078	O75078-6	ADAM11	NLT	NLT	163	163	0	retained	NxT
O75078	O75078-7	ADAM11	NFT	NFT	96	96	0	retained	NxT
O75078	O75078-7	ADAM11	NLT	NLT	163	163	0	retained	NxT
O75078	O75078-5	ADAM11	NLT	NLT	163	115	48	shifted	NxT
O75078	O75078-4	ADAM11	NFT		96			lost	NxT
O75078	O75078-4	ADAM11	NLT		163			lost	NxT
O75078	O75078-1	ADAM11	NIS	NIS	605	578	27	shifted	NxS
O75078	O75078-1	ADAM11	NFS	NFS	673	646	27	shifted	NxS
O75078	O75078-2	ADAM11	NIS	NIS	605	574	31	shifted	NxS
O75078	O75078-2	ADAM11	NFS	NFS	673	642	31	shifted	NxS
O75078	O75078-5	ADAM11	NIS	NIS	605	557	48	shifted	NxS
O75078	O75078-5	ADAM11	NFS	NFS	673	625	48	shifted	NxS
O75078	O75078-3	ADAM11	NIS		605			lost	NxS
O75078	O75078-3	ADAM11	NFS		673			lost	NxS
O75078	O75078-4	ADAM11	NIS		605			lost	NxS
O75078	O75078-4	ADAM11	NFS		673			lost	NxS
O75078	O75078-6	ADAM11	NIS		605			lost	NxS
O75078	O75078-6	ADAM11	NFS		673			lost	NxS
O75078	O75078-7	ADAM11	NIS		605			lost	NxS
O75078	O75078-7	ADAM11	NFS		673			lost	NxS
Q13444	Q13444-1	ADAM15	NRT	NRT	237	237	0	retained	NxT
Q13444	Q13444-1	ADAM15	NGT	NGT	606	606	0	retained	NxT
Q13444	Q13444-2	ADAM15	NRT	NRT	237	237	0	retained	NxT
Q13444	Q13444-2	ADAM15	NGT	NGT	606	606	0	retained	NxT
Q13444	Q13444-3	ADAM15	NRT	NRT	237	237	0	retained	NxT
Q13444	Q13444-3	ADAM15	NGT	NGT	606	606	0	retained	NxT
Q13444	Q13444-4	ADAM15	NRT	NRT	237	237	0	retained	NxT
Q13444	Q13444-4	ADAM15	NGT	NGT	606	606	0	retained	NxT
Q13444	Q13444-6	ADAM15	NRT	NRT	237	237	0	retained	NxT
Q13444	Q13444-6	ADAM15	NGT	NGT	606	606	0	retained	NxT
Q13444	Q13444-8	ADAM15	NRT	NRT	237	237	0	retained	NxT
Q13444	Q13444-8	ADAM15	NGT	NGT	606	606	0	retained	NxT
Q13444	Q13444-5	ADAM15	NRT	NRT	237	247	-10	shifted	NxT
Q13444	Q13444-5	ADAM15	NGT	NGT	606	616	-10	shifted	NxT
Q13444	Q13444-7	ADAM15	NRT	NRT	237	216	21	shifted	NxT
Q13444	Q13444-7	ADAM15	NGT	NGT	606	585	21	shifted	NxT
Q13444	Q13444-9	ADAM15	NRT		237			lost	NxT
Q13444	Q13444-9	ADAM15	NGT		606			lost	NxT
Q13444	Q13444-1	ADAM15	NFS	NFS	389	389	0	retained	NxS
Q13444	Q13444-1	ADAM15	NCS	NCS	392	392	0	retained	NxS
Q13444	Q13444-1	ADAM15	NCS	NCS	611	611	0	retained	NxS
Q13444	Q13444-2	ADAM15	NFS	NFS	389	389	0	retained	NxS
Q13444	Q13444-2	ADAM15	NCS	NCS	392	392	0	retained	NxS
Q13444	Q13444-2	ADAM15	NCS	NCS	611	611	0	retained	NxS
Q13444	Q13444-3	ADAM15	NFS	NFS	389	389	0	retained	NxS
Q13444	Q13444-3	ADAM15	NCS	NCS	392	392	0	retained	NxS
Q13444	Q13444-3	ADAM15	NCS	NCS	611	611	0	retained	NxS
Q13444	Q13444-4	ADAM15	NFS	NFS	389	389	0	retained	NxS
Q13444	Q13444-4	ADAM15	NCS	NCS	392	392	0	retained	NxS
Q13444	Q13444-4	ADAM15	NCS	NCS	611	611	0	retained	NxS
Q13444	Q13444-6	ADAM15	NFS	NFS	389	389	0	retained	NxS
Q13444	Q13444-6	ADAM15	NCS	NCS	392	392	0	retained	NxS
Q13444	Q13444-6	ADAM15	NCS	NCS	611	611	0	retained	NxS
Q13444	Q13444-8	ADAM15	NFS	NFS	389	389	0	retained	NxS
Q13444	Q13444-8	ADAM15	NCS	NCS	392	392	0	retained	NxS
Q13444	Q13444-8	ADAM15	NCS	NCS	611	611	0	retained	NxS
Q13444	Q13444-1	ADAM15	NCS	NCS	392	611	-219	shifted	NxS
Q13444	Q13444-1	ADAM15	NCS	NCS	611	392	219	shifted	NxS
Q13444	Q13444-2	ADAM15	NCS	NCS	392	611	-219	shifted	NxS
Q13444	Q13444-2	ADAM15	NCS	NCS	611	392	219	shifted	NxS
Q13444	Q13444-3	ADAM15	NCS	NCS	392	611	-219	shifted	NxS
Q13444	Q13444-3	ADAM15	NCS	NCS	611	392	219	shifted	NxS
Q13444	Q13444-4	ADAM15	NCS	NCS	392	611	-219	shifted	NxS
Q13444	Q13444-4	ADAM15	NCS	NCS	611	392	219	shifted	NxS
Q13444	Q13444-5	ADAM15	NFS	NFS	389	399	-10	shifted	NxS
Q13444	Q13444-5	ADAM15	NCS	NCS	392	402	-10	shifted	NxS
Q13444	Q13444-5	ADAM15	NCS	NCS	392	621	-229	shifted	NxS
Q13444	Q13444-5	ADAM15	NCS	NCS	611	402	209	shifted	NxS
Q13444	Q13444-5	ADAM15	NCS	NCS	611	621	-10	shifted	NxS
Q13444	Q13444-6	ADAM15	NCS	NCS	392	611	-219	shifted	NxS
Q13444	Q13444-6	ADAM15	NCS	NCS	611	392	219	shifted	NxS
Q13444	Q13444-7	ADAM15	NFS	NFS	389	368	21	shifted	NxS
Q13444	Q13444-7	ADAM15	NCS	NCS	392	371	21	shifted	NxS
Q13444	Q13444-7	ADAM15	NCS	NCS	392	590	-198	shifted	NxS
Q13444	Q13444-7	ADAM15	NCS	NCS	611	371	240	shifted	NxS
Q13444	Q13444-7	ADAM15	NCS	NCS	611	590	21	shifted	NxS
Q13444	Q13444-8	ADAM15	NCS	NCS	392	611	-219	shifted	NxS
Q13444	Q13444-8	ADAM15	NCS	NCS	611	392	219	shifted	NxS
Q13444	Q13444-9	ADAM15	NFS		389			lost	NxS
Q13444	Q13444-9	ADAM15	NCS		392			lost	NxS
Q13444	Q13444-9	ADAM15	NCS		611			lost	NxS
Q9H013	Q9H013-1	ADAM19	NCT		447			lost	NxT
Q9H013	Q9H013-1	ADAM19	NLS		144			lost	NxS
Q9H013	Q9H013-1	ADAM19	NAS		444			lost	NxS
Q9H013	Q9H013-1	ADAM19	NTS		645			lost	NxS
Q9P0K1	Q9P0K1-2	ADAM22	NHT	NHT	165	165	0	retained	NxT
Q9P0K1	Q9P0K1-2	ADAM22	NDT	NDT	175	175	0	retained	NxT
Q9P0K1	Q9P0K1-2	ADAM22	NIT	NIT	208	208	0	retained	NxT
Q9P0K1	Q9P0K1-2	ADAM22	NST	NST	856	856	0	retained	NxT
Q9P0K1	Q9P0K1-3	ADAM22	NHT	NHT	165	165	0	retained	NxT
Q9P0K1	Q9P0K1-3	ADAM22	NDT	NDT	175	175	0	retained	NxT
Q9P0K1	Q9P0K1-3	ADAM22	NIT	NIT	208	208	0	retained	NxT
Q9P0K1	Q9P0K1-4	ADAM22	NHT	NHT	165	165	0	retained	NxT
Q9P0K1	Q9P0K1-4	ADAM22	NDT	NDT	175	175	0	retained	NxT
Q9P0K1	Q9P0K1-4	ADAM22	NIT	NIT	208	208	0	retained	NxT
Q9P0K1	Q9P0K1-4	ADAM22	NST	NST	856	856	0	retained	NxT
Q9P0K1	Q9P0K1-1	ADAM22	NHT	NHT	165	182	-17	shifted	NxT
Q9P0K1	Q9P0K1-1	ADAM22	NDT	NDT	175	192	-17	shifted	NxT
Q9P0K1	Q9P0K1-1	ADAM22	NIT	NIT	208	225	-17	shifted	NxT
Q9P0K1	Q9P0K1-1	ADAM22	NST	NST	856	873	-17	shifted	NxT
Q9P0K1	Q9P0K1-3	ADAM22	NST	NST	856	885	-29	shifted	NxT
Q9P0K1	Q9P0K1-4	ADAM22	NST	NST	856	964	-108	shifted	NxT
Q9P0K1	Q9P0K1-2	ADAM22	NSS	NSS	519	519	0	retained	NxS
Q9P0K1	Q9P0K1-2	ADAM22	NCS	NCS	634	634	0	retained	NxS
Q9P0K1	Q9P0K1-2	ADAM22	NFS	NFS	675	675	0	retained	NxS
Q9P0K1	Q9P0K1-3	ADAM22	NSS	NSS	519	519	0	retained	NxS
Q9P0K1	Q9P0K1-3	ADAM22	NCS	NCS	634	634	0	retained	NxS
Q9P0K1	Q9P0K1-3	ADAM22	NFS	NFS	675	675	0	retained	NxS
Q9P0K1	Q9P0K1-4	ADAM22	NSS	NSS	519	519	0	retained	NxS
Q9P0K1	Q9P0K1-4	ADAM22	NCS	NCS	634	634	0	retained	NxS
Q9P0K1	Q9P0K1-4	ADAM22	NFS	NFS	675	675	0	retained	NxS
Q9P0K1	Q9P0K1-1	ADAM22	NSS	NSS	519	536	-17	shifted	NxS
Q9P0K1	Q9P0K1-1	ADAM22	NCS	NCS	634	651	-17	shifted	NxS
Q9P0K1	Q9P0K1-1	ADAM22	NFS	NFS	675	692	-17	shifted	NxS
Q9UKQ2	Q9UKQ2-1	ADAM28	NST	NST	89	89	0	retained	NxT
Q9UKQ2	Q9UKQ2-1	ADAM28	NDT	NDT	557	557	0	retained	NxT
Q9UKQ2	Q9UKQ2-1	ADAM28	NGT	NGT	602	602	0	retained	NxT
Q9UKQ2	Q9UKQ2-1	ADAM28	NAS	NAS	268	268	0	retained	NxS
Q9UKQ2	Q9UKQ2-1	ADAM28	NFS	NFS	275	275	0	retained	NxS
Q9UKQ2	Q9UKQ2-1	ADAM28	NCS	NCS	628	628	0	retained	NxS
P78325	P78325-1	ADAM8	NFT		67			lost	NxT
P78325	P78325-1	ADAM8	NST		436			lost	NxT
P78325	P78325-1	ADAM8	NGT		494			lost	NxT
P78325	P78325-1	ADAM8	NGS		91			lost	NxS
P78325	P78325-1	ADAM8	NCS		612			lost	NxS
Q9UHI8	Q9UHI8-1	ADAMTS1	NKT	NKT	547	547	0	retained	NxT
Q9UHI8	Q9UHI8-2	ADAMTS1	NKT	NKT	547	547	0	retained	NxT
Q9UHI8	Q9UHI8-1	ADAMTS1	NGS		720			lost	NxS
Q9UHI8	Q9UHI8-1	ADAMTS1	NGS		764			lost	NxS
Q9UHI8	Q9UHI8-2	ADAMTS1	NGS		720			lost	NxS
Q9UHI8	Q9UHI8-2	ADAMTS1	NGS		764			lost	NxS
Q9H324	Q9H324-1	ADAMTS10	NLT	NLT	90	90	0	retained	NxT
Q9H324	Q9H324-1	ADAMTS10	NET	NET	222	222	0	retained	NxT
Q9H324	Q9H324-2	ADAMTS10	NLT	NLT	90	90	0	retained	NxT
Q9H324	Q9H324-2	ADAMTS10	NET	NET	222	222	0	retained	NxT
Q9H324	Q9H324-1	ADAMTS10	NHS	NHS	323	323	0	retained	NxS
P58397	P58397-1	ADAMTS12	NLT	NLT	105	105	0	retained	NxT
P58397	P58397-1	ADAMTS12	NLS	NLS	11	11	0	retained	NxS
P58397	P58397-1	ADAMTS12	NLS	NLS	125	125	0	retained	NxS
P58397	P58397-1	ADAMTS12	NLS	NLS	11	125	-114	shifted	NxS
P58397	P58397-1	ADAMTS12	NLS	NLS	125	11	114	shifted	NxS
Q76LX8	Q76LX8-1	ADAMTS13	NIT	NIT	142	142	0	retained	NxT
Q76LX8	Q76LX8-1	ADAMTS13	NLT	NLT	146	146	0	retained	NxT
Q76LX8	Q76LX8-1	ADAMTS13	NST	NST	552	552	0	retained	NxT
Q76LX8	Q76LX8-1	ADAMTS13	NLT	NLT	579	579	0	retained	NxT
Q76LX8	Q76LX8-1	ADAMTS13	NTT	NTT	614	614	0	retained	NxT
Q76LX8	Q76LX8-1	ADAMTS13	NLT	NLT	667	667	0	retained	NxT
Q76LX8	Q76LX8-1	ADAMTS13	NET	NET	828	828	0	retained	NxT
Q76LX8	Q76LX8-1	ADAMTS13	NLT	NLT	146	579	-433	shifted	NxT
Q76LX8	Q76LX8-1	ADAMTS13	NLT	NLT	146	667	-521	shifted	NxT
Q76LX8	Q76LX8-1	ADAMTS13	NLT	NLT	579	146	433	shifted	NxT
Q76LX8	Q76LX8-1	ADAMTS13	NLT	NLT	579	667	-88	shifted	NxT
Q76LX8	Q76LX8-1	ADAMTS13	NLT	NLT	667	146	521	shifted	NxT
Q76LX8	Q76LX8-1	ADAMTS13	NLT	NLT	667	579	88	shifted	NxT
Q76LX8	Q76LX8-1	ADAMTS13	NYS	NYS	707	707	0	retained	NxS
Q76LX8	Q76LX8-1	ADAMTS13	NCS	NCS	1235	1179	56	shifted	NxS
Q76LX8	Q76LX8-1	ADAMTS13	NAS	NAS	1354	1298	56	shifted	NxS
Q8WXS8	Q8WXS8-1	ADAMTS14	NVT	NVT	109	109	0	retained	NxT
Q8WXS8	Q8WXS8-1	ADAMTS14	NGT	NGT	941	944	-3	shifted	NxT
Q8WXS8	Q8WXS8-1	ADAMTS14	NST	NST	1027	1030	-3	shifted	NxT
Q8WXS8	Q8WXS8-1	ADAMTS14	NYS	NYS	475	478	-3	shifted	NxS
Q8TE58	Q8TE58-1	ADAMTS15	NGT		623			lost	NxT
Q8TE58	Q8TE58-1	ADAMTS15	NAS	NAS	141	141	0	retained	NxS
Q8TE59	Q8TE59-1	ADAMTS19	NDT		260			lost	NxT
Q8TE59	Q8TE59-1	ADAMTS19	NHT		797			lost	NxT
Q8TE59	Q8TE59-1	ADAMTS19	NGT		1009			lost	NxT
Q8TE59	Q8TE59-1	ADAMTS19	NQS		907			lost	NxS
Q8TE59	Q8TE59-1	ADAMTS19	NIS		949			lost	NxS
Q9UKP5	Q9UKP5-1	ADAMTS6	NLT	NLT	99	99	0	retained	NxT
Q9UKP5	Q9UKP5-1	ADAMTS6	NTT	NTT	172	172	0	retained	NxT
Q9UKP5	Q9UKP5-1	ADAMTS6	NDT	NDT	222	222	0	retained	NxT
Q9UKP5	Q9UKP5-1	ADAMTS6	NNT	NNT	234	234	0	retained	NxT
Q9UKP5	Q9UKP5-2	ADAMTS6	NLT	NLT	99	99	0	retained	NxT
Q9UKP5	Q9UKP5-2	ADAMTS6	NTT	NTT	172	172	0	retained	NxT
Q9UKP5	Q9UKP5-2	ADAMTS6	NDT	NDT	222	222	0	retained	NxT
Q9UKP5	Q9UKP5-2	ADAMTS6	NNT	NNT	234	234	0	retained	NxT
Q9UKP5	Q9UKP5-1	ADAMTS6	NDS		724			lost	NxS
Q9UKP5	Q9UKP5-1	ADAMTS6	NQS		956			lost	NxS
Q9UKP5	Q9UKP5-2	ADAMTS6	NDS		724			lost	NxS
Q9UKP5	Q9UKP5-2	ADAMTS6	NQS		956			lost	NxS
Q9UKP4	Q9UKP4-1	ADAMTS7	NLT	NLT	94	94	0	retained	NxT
Q9UKP4	Q9UKP4-1	ADAMTS7	NLT	NLT	778	94	684	shifted	NxT
Q9UKP4	Q9UKP4-1	ADAMTS7	NGS		693			lost	NxS
Q9UKP4	Q9UKP4-1	ADAMTS7	NWS		950			lost	NxS
Q9UKP4	Q9UKP4-1	ADAMTS7	NWS		1419			lost	NxS
Q9UKP4	Q9UKP4-1	ADAMTS7	NWS		1470			lost	NxS
Q9P2N4	Q9P2N4-1	ADAMTS9	NLT	NLT	112	112	0	retained	NxT
Q9P2N4	Q9P2N4-1	ADAMTS9	NQT	NQT	135	135	0	retained	NxT
Q9P2N4	Q9P2N4-1	ADAMTS9	NKT	NKT	271	271	0	retained	NxT
Q9P2N4	Q9P2N4-2	ADAMTS9	NLT	NLT	112	112	0	retained	NxT
Q9P2N4	Q9P2N4-2	ADAMTS9	NQT	NQT	135	135	0	retained	NxT
Q9P2N4	Q9P2N4-2	ADAMTS9	NKT	NKT	271	271	0	retained	NxT
Q9P2N4	Q9P2N4-2	ADAMTS9	NST	NST	840	840	0	retained	NxT
Q9P2N4	Q9P2N4-1	ADAMTS9	NST	NST	840	812	28	shifted	NxT
Q9P2N4	Q9P2N4-2	ADAMTS9	NSS	NSS	749	749	0	retained	NxS
Q9P2N4	Q9P2N4-2	ADAMTS9	NGS	NGS	1213	1213	0	retained	NxS
Q9P2N4	Q9P2N4-2	ADAMTS9	NYS	NYS	1267	1267	0	retained	NxS
Q9P2N4	Q9P2N4-1	ADAMTS9	NSS	NSS	749	721	28	shifted	NxS
Q9P2N4	Q9P2N4-1	ADAMTS9	NGS	NGS	1213	1185	28	shifted	NxS
Q9P2N4	Q9P2N4-1	ADAMTS9	NGS	NGS	1213	1778	-565	shifted	NxS
Q9P2N4	Q9P2N4-1	ADAMTS9	NYS	NYS	1267	1239	28	shifted	NxS
Q9P2N4	Q9P2N4-1	ADAMTS9	NFS	NFS	1788	1760	28	shifted	NxS
Q9P2N4	Q9P2N4-1	ADAMTS9	NGS	NGS	1806	1185	621	shifted	NxS
Q9P2N4	Q9P2N4-1	ADAMTS9	NGS	NGS	1806	1778	28	shifted	NxS
Q9P2N4	Q9P2N4-2	ADAMTS9	NGS	NGS	1213	1750	-537	shifted	NxS
Q9P2N4	Q9P2N4-2	ADAMTS9	NFS	NFS	1788	1732	56	shifted	NxS
Q9P2N4	Q9P2N4-2	ADAMTS9	NGS	NGS	1806	1213	593	shifted	NxS
Q9P2N4	Q9P2N4-2	ADAMTS9	NGS	NGS	1806	1750	56	shifted	NxS
Q8N6G6	Q8N6G6-1	ADAMTSL1	NET	NET	702	685	17	shifted	NxT
Q8N6G6	Q8N6G6-1	ADAMTSL1	NST	NST	828	811	17	shifted	NxT
Q8N6G6	Q8N6G6-1	ADAMTSL1	NST	NST	828	1501	-673	shifted	NxT
Q8N6G6	Q8N6G6-1	ADAMTSL1	NTT	NTT	1051	1034	17	shifted	NxT
Q8N6G6	Q8N6G6-1	ADAMTSL1	NAT	NAT	1251	1234	17	shifted	NxT
Q8N6G6	Q8N6G6-1	ADAMTSL1	NVT	NVT	1303	1286	17	shifted	NxT
Q8N6G6	Q8N6G6-1	ADAMTSL1	NIT	NIT	1427	1410	17	shifted	NxT
Q8N6G6	Q8N6G6-1	ADAMTSL1	NIT	NIT	1427	1704	-277	shifted	NxT
Q8N6G6	Q8N6G6-1	ADAMTSL1	NST	NST	1518	811	707	shifted	NxT
Q8N6G6	Q8N6G6-1	ADAMTSL1	NST	NST	1518	1501	17	shifted	NxT
Q8N6G6	Q8N6G6-1	ADAMTSL1	NIT	NIT	1721	1410	311	shifted	NxT
Q8N6G6	Q8N6G6-1	ADAMTSL1	NIT	NIT	1721	1704	17	shifted	NxT
Q8N6G6	Q8N6G6-1	ADAMTSL1	NSS	NSS	251	251	0	retained	NxS
Q8N6G6	Q8N6G6-1	ADAMTSL1	NGS	NGS	1004	987	17	shifted	NxS
Q8N6G6	Q8N6G6-1	ADAMTSL1	NLS	NLS	1084	1067	17	shifted	NxS
Q8N6G6	Q8N6G6-1	ADAMTSL1	NLS	NLS	1084	1441	-357	shifted	NxS
Q8N6G6	Q8N6G6-1	ADAMTSL1	NKS	NKS	1323	1306	17	shifted	NxS
Q8N6G6	Q8N6G6-1	ADAMTSL1	NVS	NVS	1342	1325	17	shifted	NxS
Q8N6G6	Q8N6G6-1	ADAMTSL1	NLS	NLS	1458	1067	391	shifted	NxS
Q8N6G6	Q8N6G6-1	ADAMTSL1	NLS	NLS	1458	1441	17	shifted	NxS
Q6UY14	Q6UY14-1	ADAMTSL4	NWT	NWT	3	3	0	retained	NxT
Q6UY14	Q6UY14-1	ADAMTSL4	NLT	NLT	490	513	-23	shifted	NxT
Q6UY14	Q6UY14-1	ADAMTSL4	NIT	NIT	773	796	-23	shifted	NxT
Q6UY14	Q6UY14-1	ADAMTSL4	NVT	NVT	946	969	-23	shifted	NxT
Q6UY14	Q6UY14-1	ADAMTSL4	NQT	NQT	1001	1024	-23	shifted	NxT
Q6UY14	Q6UY14-1	ADAMTSL4	NGS	NGS	207	207	0	retained	NxS
Q6UY14	Q6UY14-1	ADAMTSL4	NCS	NCS	952	975	-23	shifted	NxS
P55265	P55265-1	ADAR	NST	NST	233	233	0	retained	NxT
P55265	P55265-1	ADAR	NST	NST	282	282	0	retained	NxT
P55265	P55265-2	ADAR	NST	NST	233	233	0	retained	NxT
P55265	P55265-2	ADAR	NST	NST	282	282	0	retained	NxT
P55265	P55265-3	ADAR	NST	NST	233	233	0	retained	NxT
P55265	P55265-3	ADAR	NST	NST	282	282	0	retained	NxT
P55265	P55265-4	ADAR	NST	NST	233	233	0	retained	NxT
P55265	P55265-4	ADAR	NST	NST	282	282	0	retained	NxT
P55265	P55265-1	ADAR	NST	NST	233	282	-49	shifted	NxT
P55265	P55265-1	ADAR	NST	NST	282	233	49	shifted	NxT
P55265	P55265-2	ADAR	NST	NST	233	282	-49	shifted	NxT
P55265	P55265-2	ADAR	NST	NST	282	233	49	shifted	NxT
P55265	P55265-3	ADAR	NST	NST	233	282	-49	shifted	NxT
P55265	P55265-3	ADAR	NST	NST	282	233	49	shifted	NxT
P55265	P55265-4	ADAR	NST	NST	233	282	-49	shifted	NxT
P55265	P55265-4	ADAR	NST	NST	282	233	49	shifted	NxT
P55265	P55265-1	ADAR	NVS	NVS	309	309	0	retained	NxS
P55265	P55265-1	ADAR	NAS	NAS	398	398	0	retained	NxS
P55265	P55265-2	ADAR	NVS	NVS	309	309	0	retained	NxS
P55265	P55265-2	ADAR	NAS	NAS	398	398	0	retained	NxS
P55265	P55265-3	ADAR	NVS	NVS	309	309	0	retained	NxS
P55265	P55265-3	ADAR	NAS	NAS	398	398	0	retained	NxS
P55265	P55265-4	ADAR	NVS	NVS	309	309	0	retained	NxS
P55265	P55265-4	ADAR	NAS	NAS	398	398	0	retained	NxS
P78563	P78563-1	ADARB1	NWT	NWT	641	601	40	shifted	NxT
P78563	P78563-1	ADARB1	NAT	NAT	653	613	40	shifted	NxT
P78563	P78563-1	ADARB1	NMS	NMS	8	8	0	retained	NxS
P78563	P78563-1	ADARB1	NVS	NVS	24	24	0	retained	NxS
P78563	P78563-1	ADARB1	NAS	NAS	147	147	0	retained	NxS
P78563	P78563-1	ADARB1	NFS	NFS	341	341	0	retained	NxS
P78563	P78563-1	ADARB1	NAS	NAS	147	496	-349	shifted	NxS
P78563	P78563-1	ADARB1	NFS	NFS	341	597	-256	shifted	NxS
P78563	P78563-1	ADARB1	NAS	NAS	536	147	389	shifted	NxS
P78563	P78563-1	ADARB1	NAS	NAS	536	496	40	shifted	NxS
P78563	P78563-1	ADARB1	NFS	NFS	637	341	296	shifted	NxS
P78563	P78563-1	ADARB1	NFS	NFS	637	597	40	shifted	NxS
Q9BUB4	Q9BUB4-1	ADAT1		NGT		79		gained	NxT
Q9BUB4	Q9BUB4-2	ADAT1		NET		79		gained	NxT
Q9BUB4	Q9BUB4-1	ADAT1	NDS		84			lost	NxS
Q9BUB4	Q9BUB4-1	ADAT1	NSS		168			lost	NxS
Q9BUB4	Q9BUB4-1	ADAT1	NVS		351			lost	NxS
Q9BUB4	Q9BUB4-2	ADAT1	NDS		84			lost	NxS
Q9BUB4	Q9BUB4-2	ADAT1	NSS		168			lost	NxS
Q9BUB4	Q9BUB4-2	ADAT1	NVS		351			lost	NxS
Q86TW2	Q86TW2-1	ADCK1	NMS	NMS	463	403	60	shifted	NxS
Q86TW2	Q86TW2-2	ADCK1	NMS	NMS	463	388	75	shifted	NxS
Q86TW2	Q86TW2-3	ADCK1	NMS	NMS	463	424	39	shifted	NxS
O60266	O60266-1	ADCY3	NAT	NAT	736	758	-22	shifted	NxT
O60266	O60266-1	ADCY3	NGT	NGT	828	850	-22	shifted	NxT
O60266	O60266-1	ADCY3	NVS	NVS	317	317	0	retained	NxS
O60266	O60266-1	ADCY3	NGS	NGS	509	531	-22	shifted	NxS
O60266	O60266-1	ADCY3	NGS	NGS	509	557	-48	shifted	NxS
O60266	O60266-1	ADCY3	NGS	NGS	535	531	4	shifted	NxS
O60266	O60266-1	ADCY3	NGS	NGS	535	557	-22	shifted	NxS
O60266	O60266-1	ADCY3	NQS	NQS	1032	1054	-22	shifted	NxS
O95622	O95622-1	ADCY5	NST	NST	833	833	0	retained	NxT
O95622	O95622-1	ADCY5	NGT	NGT	972	972	0	retained	NxT
O95622	O95622-1	ADCY5	NGT	NGT	972	1265	-293	shifted	NxT
O95622	O95622-2	ADCY5	NST	NST	833	783	50	shifted	NxT
O95622	O95622-2	ADCY5	NGT	NGT	972	922	50	shifted	NxT
O95622	O95622-3	ADCY5	NGT	NGT	972	933	39	shifted	NxT
O95622	O95622-4	ADCY5	NST		833			lost	NxT
O95622	O95622-4	ADCY5	NGT		972			lost	NxT
O95622	O95622-1	ADCY5	NQS	NQS	238	238	0	retained	NxS
O95622	O95622-1	ADCY5	NVS	NVS	467	467	0	retained	NxS
O95622	O95622-1	ADCY5	NIS	NIS	870	870	0	retained	NxS
O95622	O95622-1	ADCY5	NYS	NYS	887	887	0	retained	NxS
O95622	O95622-1	ADCY5	NFS	NFS	1079	1079	0	retained	NxS
O95622	O95622-1	ADCY5	NDS	NDS	1136	1136	0	retained	NxS
O95622	O95622-2	ADCY5	NQS	NQS	238	238	0	retained	NxS
O95622	O95622-3	ADCY5	NQS	NQS	238	238	0	retained	NxS
O95622	O95622-3	ADCY5	NVS	NVS	467	467	0	retained	NxS
O95622	O95622-4	ADCY5	NQS	NQS	238	238	0	retained	NxS
O95622	O95622-4	ADCY5	NVS	NVS	467	467	0	retained	NxS
O95622	O95622-1	ADCY5	NFS	NFS	1079	1397	-318	shifted	NxS
O95622	O95622-1	ADCY5	NDS	NDS	1136	1454	-318	shifted	NxS
O95622	O95622-2	ADCY5	NVS	NVS	467	417	50	shifted	NxS
O95622	O95622-2	ADCY5	NIS	NIS	870	820	50	shifted	NxS
O95622	O95622-2	ADCY5	NYS	NYS	887	837	50	shifted	NxS
O95622	O95622-2	ADCY5	NFS	NFS	1079	1029	50	shifted	NxS
O95622	O95622-2	ADCY5	NDS	NDS	1136	1086	50	shifted	NxS
O95622	O95622-3	ADCY5	NIS	NIS	870	831	39	shifted	NxS
O95622	O95622-3	ADCY5	NYS	NYS	887	848	39	shifted	NxS
O95622	O95622-3	ADCY5	NFS	NFS	1079	1040	39	shifted	NxS
O95622	O95622-3	ADCY5	NDS	NDS	1136	1097	39	shifted	NxS
O43306	O43306-1	ADCY6	NET	NET	878	825	53	shifted	NxT
O43306	O43306-2	ADCY6	NHT	NHT	765	726	39	shifted	NxT
O43306	O43306-2	ADCY6	NLT	NLT	778	739	39	shifted	NxT
O43306	O43306-2	ADCY6	NET	NET	878	839	39	shifted	NxT
O43306	O43306-1	ADCY6	NQS	NQS	148	148	0	retained	NxS
O43306	O43306-1	ADCY6	NVS	NVS	377	377	0	retained	NxS
O43306	O43306-2	ADCY6	NQS	NQS	148	148	0	retained	NxS
O43306	O43306-2	ADCY6	NVS	NVS	377	377	0	retained	NxS
O43306	O43306-1	ADCY6	NVS	NVS	377	1059	-682	shifted	NxS
O43306	O43306-1	ADCY6	NFS	NFS	987	934	53	shifted	NxS
O43306	O43306-1	ADCY6	NAS	NAS	1044	991	53	shifted	NxS
O43306	O43306-1	ADCY6	NVS	NVS	1112	377	735	shifted	NxS
O43306	O43306-1	ADCY6	NVS	NVS	1112	1059	53	shifted	NxS
O43306	O43306-2	ADCY6	NVS	NVS	377	1073	-696	shifted	NxS
O43306	O43306-2	ADCY6	NYS	NYS	793	754	39	shifted	NxS
O43306	O43306-2	ADCY6	NFS	NFS	987	948	39	shifted	NxS
O43306	O43306-2	ADCY6	NAS	NAS	1044	1005	39	shifted	NxS
O43306	O43306-2	ADCY6	NVS	NVS	1112	377	735	shifted	NxS
O43306	O43306-2	ADCY6	NVS	NVS	1112	1073	39	shifted	NxS
O60503	O60503-1	ADCY9	NLT	NLT	206	206	0	retained	NxT
O60503	O60503-1	ADCY9	NST	NST	660	660	0	retained	NxT
O60503	O60503-1	ADCY9	NKS	NKS	409	409	0	retained	NxS
O60503	O60503-1	ADCY9	NVS	NVS	613	613	0	retained	NxS
O60503	O60503-1	ADCY9	NVS	NVS	613	1367	-754	shifted	NxS
O60503	O60503-1	ADCY9	NFS	NFS	955	974	-19	shifted	NxS
O60503	O60503-1	ADCY9	NFS	NFS	955	1085	-130	shifted	NxS
O60503	O60503-1	ADCY9	NSS	NSS	964	983	-19	shifted	NxS
O60503	O60503-1	ADCY9	NFS	NFS	1066	974	92	shifted	NxS
O60503	O60503-1	ADCY9	NFS	NFS	1066	1085	-19	shifted	NxS
O60503	O60503-1	ADCY9	NVS	NVS	1348	613	735	shifted	NxS
O60503	O60503-1	ADCY9	NVS	NVS	1348	1367	-19	shifted	NxS
P35611	P35611-2	ADD1		NIT		475		gained	NxT
P35611	P35611-1	ADD1	NMS	NMS	118	118	0	retained	NxS
P35611	P35611-1	ADD1	NGS	NGS	462	462	0	retained	NxS
P35611	P35611-2	ADD1	NMS	NMS	118	118	0	retained	NxS
P35611	P35611-2	ADD1	NGS	NGS	462	462	0	retained	NxS
P35611	P35611-3	ADD1	NMS	NMS	118	118	0	retained	NxS
P35611	P35611-3	ADD1	NGS	NGS	462	462	0	retained	NxS
Q96PE1	Q96PE1-1	ADGRA2	NGT	NGT	84	84	0	retained	NxT
Q96PE1	Q96PE1-1	ADGRA2	NDT	NDT	275	251	24	shifted	NxT
Q96PE1	Q96PE1-1	ADGRA2	NLT	NLT	690	666	24	shifted	NxT
Q96PE1	Q96PE1-1	ADGRA2	NIS	NIS	162	138	24	shifted	NxS
Q96PE1	Q96PE1-1	ADGRA2	NRS	NRS	207	183	24	shifted	NxS
Q96PE1	Q96PE1-1	ADGRA2	NAS	NAS	336	312	24	shifted	NxS
Q96PE1	Q96PE1-1	ADGRA2	NAS	NAS	336	412	-76	shifted	NxS
Q96PE1	Q96PE1-1	ADGRA2	NAS	NAS	436	312	124	shifted	NxS
Q96PE1	Q96PE1-1	ADGRA2	NAS	NAS	436	412	24	shifted	NxS
Q96PE1	Q96PE1-1	ADGRA2	NVS	NVS	602	578	24	shifted	NxS
Q96PE1	Q96PE1-1	ADGRA2	NVS	NVS	602	713	-111	shifted	NxS
Q96PE1	Q96PE1-1	ADGRA2	NTS	NTS	659	635	24	shifted	NxS
Q96PE1	Q96PE1-1	ADGRA2	NVS	NVS	737	578	159	shifted	NxS
Q96PE1	Q96PE1-1	ADGRA2	NVS	NVS	737	713	24	shifted	NxS
Q96PE1	Q96PE1-1	ADGRA2	NHS	NHS	794	770	24	shifted	NxS
Q8IWK6	Q8IWK6-1	ADGRA3	NRT	NRT	81	81	0	retained	NxT
Q8IWK6	Q8IWK6-1	ADGRA3	NIT	NIT	206	206	0	retained	NxT
Q8IWK6	Q8IWK6-1	ADGRA3	NNT	NNT	332	332	0	retained	NxT
Q8IWK6	Q8IWK6-1	ADGRA3	NLT	NLT	433	433	0	retained	NxT
Q8IWK6	Q8IWK6-2	ADGRA3	NRT	NRT	81	81	0	retained	NxT
Q8IWK6	Q8IWK6-1	ADGRA3	NIT	NIT	206	710	-504	shifted	NxT
Q8IWK6	Q8IWK6-1	ADGRA3	NST	NST	652	634	18	shifted	NxT
Q8IWK6	Q8IWK6-1	ADGRA3	NST	NST	652	1115	-463	shifted	NxT
Q8IWK6	Q8IWK6-1	ADGRA3	NVT	NVT	687	669	18	shifted	NxT
Q8IWK6	Q8IWK6-1	ADGRA3	NIT	NIT	728	206	522	shifted	NxT
Q8IWK6	Q8IWK6-1	ADGRA3	NIT	NIT	728	710	18	shifted	NxT
Q8IWK6	Q8IWK6-1	ADGRA3	NGT	NGT	1080	1062	18	shifted	NxT
Q8IWK6	Q8IWK6-1	ADGRA3	NST	NST	1133	634	499	shifted	NxT
Q8IWK6	Q8IWK6-1	ADGRA3	NST	NST	1133	1115	18	shifted	NxT
Q8IWK6	Q8IWK6-2	ADGRA3	NIT	NIT	206	182	24	shifted	NxT
Q8IWK6	Q8IWK6-2	ADGRA3	NIT	NIT	206	704	-498	shifted	NxT
Q8IWK6	Q8IWK6-2	ADGRA3	NNT	NNT	332	308	24	shifted	NxT
Q8IWK6	Q8IWK6-2	ADGRA3	NLT	NLT	433	409	24	shifted	NxT
Q8IWK6	Q8IWK6-2	ADGRA3	NST	NST	652	628	24	shifted	NxT
Q8IWK6	Q8IWK6-2	ADGRA3	NST	NST	652	1109	-457	shifted	NxT
Q8IWK6	Q8IWK6-2	ADGRA3	NVT	NVT	687	663	24	shifted	NxT
Q8IWK6	Q8IWK6-2	ADGRA3	NIT	NIT	728	182	546	shifted	NxT
Q8IWK6	Q8IWK6-2	ADGRA3	NIT	NIT	728	704	24	shifted	NxT
Q8IWK6	Q8IWK6-2	ADGRA3	NGT	NGT	1080	1056	24	shifted	NxT
Q8IWK6	Q8IWK6-2	ADGRA3	NST	NST	1133	628	505	shifted	NxT
Q8IWK6	Q8IWK6-2	ADGRA3	NST	NST	1133	1109	24	shifted	NxT
Q8IWK6	Q8IWK6-1	ADGRA3	NGS	NGS	98	98	0	retained	NxS
Q8IWK6	Q8IWK6-1	ADGRA3	NLS	NLS	159	159	0	retained	NxS
Q8IWK6	Q8IWK6-1	ADGRA3	NCS	NCS	301	301	0	retained	NxS
Q8IWK6	Q8IWK6-1	ADGRA3	NFS	NFS	453	453	0	retained	NxS
Q8IWK6	Q8IWK6-1	ADGRA3	NVS	NVS	592	592	0	retained	NxS
Q8IWK6	Q8IWK6-1	ADGRA3	NAS	NAS	821	803	18	shifted	NxS
Q8IWK6	Q8IWK6-1	ADGRA3	NSS	NSS	1091	1073	18	shifted	NxS
Q8IWK6	Q8IWK6-1	ADGRA3	NSS	NSS	1091	1090	1	shifted	NxS
Q8IWK6	Q8IWK6-1	ADGRA3	NKS	NKS	1100	1082	18	shifted	NxS
Q8IWK6	Q8IWK6-1	ADGRA3	NSS	NSS	1108	1073	35	shifted	NxS
Q8IWK6	Q8IWK6-1	ADGRA3	NSS	NSS	1108	1090	18	shifted	NxS
Q8IWK6	Q8IWK6-1	ADGRA3	NRS	NRS	1174	1156	18	shifted	NxS
Q8IWK6	Q8IWK6-2	ADGRA3	NLS	NLS	159	135	24	shifted	NxS
Q8IWK6	Q8IWK6-2	ADGRA3	NCS	NCS	301	277	24	shifted	NxS
Q8IWK6	Q8IWK6-2	ADGRA3	NFS	NFS	453	429	24	shifted	NxS
Q8IWK6	Q8IWK6-2	ADGRA3	NVS	NVS	592	568	24	shifted	NxS
Q8IWK6	Q8IWK6-2	ADGRA3	NAS	NAS	821	797	24	shifted	NxS
Q8IWK6	Q8IWK6-2	ADGRA3	NSS	NSS	1091	1067	24	shifted	NxS
Q8IWK6	Q8IWK6-2	ADGRA3	NSS	NSS	1091	1084	7	shifted	NxS
Q8IWK6	Q8IWK6-2	ADGRA3	NKS	NKS	1100	1076	24	shifted	NxS
Q8IWK6	Q8IWK6-2	ADGRA3	NSS	NSS	1108	1067	41	shifted	NxS
Q8IWK6	Q8IWK6-2	ADGRA3	NSS	NSS	1108	1084	24	shifted	NxS
Q8IWK6	Q8IWK6-2	ADGRA3	NRS	NRS	1174	1150	24	shifted	NxS
O60241	O60241-1	ADGRB2	NFT	NFT	106	106	0	retained	NxT
O60241	O60241-2	ADGRB2	NFT	NFT	106	106	0	retained	NxT
O60241	O60241-3	ADGRB2	NFT	NFT	106	106	0	retained	NxT
O60241	O60241-3	ADGRB2	NGT	NGT	437	437	0	retained	NxT
O60241	O60241-3	ADGRB2	NVT	NVT	645	645	0	retained	NxT
O60241	O60241-3	ADGRB2	NGT	NGT	867	867	0	retained	NxT
O60241	O60241-4	ADGRB2	NFT	NFT	106	106	0	retained	NxT
O60241	O60241-4	ADGRB2	NGT	NGT	437	437	0	retained	NxT
O60241	O60241-4	ADGRB2	NVT	NVT	645	645	0	retained	NxT
O60241	O60241-5	ADGRB2	NFT	NFT	106	106	0	retained	NxT
O60241	O60241-5	ADGRB2	NGT	NGT	437	437	0	retained	NxT
O60241	O60241-6	ADGRB2	NFT	NFT	106	106	0	retained	NxT
O60241	O60241-7	ADGRB2	NFT	NFT	106	106	0	retained	NxT
O60241	O60241-7	ADGRB2	NGT	NGT	437	437	0	retained	NxT
O60241	O60241-7	ADGRB2	NVT	NVT	645	645	0	retained	NxT
O60241	O60241-7	ADGRB2	NGT	NGT	867	867	0	retained	NxT
O60241	O60241-8	ADGRB2	NFT	NFT	106	106	0	retained	NxT
O60241	O60241-8	ADGRB2	NGT	NGT	437	437	0	retained	NxT
O60241	O60241-8	ADGRB2	NVT	NVT	645	645	0	retained	NxT
O60241	O60241-8	ADGRB2	NGT	NGT	867	867	0	retained	NxT
O60241	O60241-1	ADGRB2	NGT	NGT	437	382	55	shifted	NxT
O60241	O60241-1	ADGRB2	NGT	NGT	437	812	-375	shifted	NxT
O60241	O60241-1	ADGRB2	NVT	NVT	645	590	55	shifted	NxT
O60241	O60241-1	ADGRB2	NGT	NGT	867	382	485	shifted	NxT
O60241	O60241-1	ADGRB2	NGT	NGT	867	812	55	shifted	NxT
O60241	O60241-2	ADGRB2	NGT	NGT	437	382	55	shifted	NxT
O60241	O60241-2	ADGRB2	NGT	NGT	437	812	-375	shifted	NxT
O60241	O60241-2	ADGRB2	NVT	NVT	645	590	55	shifted	NxT
O60241	O60241-2	ADGRB2	NGT	NGT	867	382	485	shifted	NxT
O60241	O60241-2	ADGRB2	NGT	NGT	867	812	55	shifted	NxT
O60241	O60241-3	ADGRB2	NGT	NGT	437	867	-430	shifted	NxT
O60241	O60241-3	ADGRB2	NGT	NGT	867	437	430	shifted	NxT
O60241	O60241-4	ADGRB2	NGT	NGT	437	844	-407	shifted	NxT
O60241	O60241-4	ADGRB2	NGT	NGT	867	437	430	shifted	NxT
O60241	O60241-4	ADGRB2	NGT	NGT	867	844	23	shifted	NxT
O60241	O60241-5	ADGRB2	NGT	NGT	437	779	-342	shifted	NxT
O60241	O60241-5	ADGRB2	NGT	NGT	867	437	430	shifted	NxT
O60241	O60241-5	ADGRB2	NGT	NGT	867	779	88	shifted	NxT
O60241	O60241-6	ADGRB2	NGT	NGT	437	327	110	shifted	NxT
O60241	O60241-6	ADGRB2	NGT	NGT	437	757	-320	shifted	NxT
O60241	O60241-6	ADGRB2	NVT	NVT	645	535	110	shifted	NxT
O60241	O60241-6	ADGRB2	NGT	NGT	867	327	540	shifted	NxT
O60241	O60241-6	ADGRB2	NGT	NGT	867	757	110	shifted	NxT
O60241	O60241-7	ADGRB2	NGT	NGT	437	867	-430	shifted	NxT
O60241	O60241-7	ADGRB2	NGT	NGT	867	437	430	shifted	NxT
O60241	O60241-8	ADGRB2	NGT	NGT	437	867	-430	shifted	NxT
O60241	O60241-8	ADGRB2	NGT	NGT	867	437	430	shifted	NxT
O60241	O60241-1	ADGRB2	NNS	NNS	191	191	0	retained	NxS
O60241	O60241-2	ADGRB2	NNS	NNS	191	191	0	retained	NxS
O60241	O60241-2	ADGRB2	NNS	NNS	356	356	0	retained	NxS
O60241	O60241-3	ADGRB2	NNS	NNS	191	191	0	retained	NxS
O60241	O60241-3	ADGRB2	NNS	NNS	356	356	0	retained	NxS
O60241	O60241-3	ADGRB2	NAS	NAS	560	560	0	retained	NxS
O60241	O60241-4	ADGRB2	NNS	NNS	191	191	0	retained	NxS
O60241	O60241-4	ADGRB2	NNS	NNS	356	356	0	retained	NxS
O60241	O60241-4	ADGRB2	NAS	NAS	560	560	0	retained	NxS
O60241	O60241-5	ADGRB2	NNS	NNS	191	191	0	retained	NxS
O60241	O60241-5	ADGRB2	NNS	NNS	356	356	0	retained	NxS
O60241	O60241-5	ADGRB2	NAS	NAS	560	560	0	retained	NxS
O60241	O60241-6	ADGRB2	NNS	NNS	191	191	0	retained	NxS
O60241	O60241-7	ADGRB2	NNS	NNS	191	191	0	retained	NxS
O60241	O60241-7	ADGRB2	NNS	NNS	356	356	0	retained	NxS
O60241	O60241-7	ADGRB2	NAS	NAS	560	560	0	retained	NxS
O60241	O60241-8	ADGRB2	NNS	NNS	191	191	0	retained	NxS
O60241	O60241-8	ADGRB2	NNS	NNS	356	356	0	retained	NxS
O60241	O60241-8	ADGRB2	NAS	NAS	560	560	0	retained	NxS
O60241	O60241-1	ADGRB2	NNS	NNS	356	191	165	shifted	NxS
O60241	O60241-1	ADGRB2	NAS	NAS	560	505	55	shifted	NxS
O60241	O60241-2	ADGRB2	NNS	NNS	191	356	-165	shifted	NxS
O60241	O60241-2	ADGRB2	NNS	NNS	356	191	165	shifted	NxS
O60241	O60241-2	ADGRB2	NAS	NAS	560	505	55	shifted	NxS
O60241	O60241-3	ADGRB2	NNS	NNS	191	356	-165	shifted	NxS
O60241	O60241-3	ADGRB2	NNS	NNS	356	191	165	shifted	NxS
O60241	O60241-4	ADGRB2	NNS	NNS	191	356	-165	shifted	NxS
O60241	O60241-4	ADGRB2	NNS	NNS	356	191	165	shifted	NxS
O60241	O60241-5	ADGRB2	NNS	NNS	191	356	-165	shifted	NxS
O60241	O60241-5	ADGRB2	NNS	NNS	356	191	165	shifted	NxS
O60241	O60241-6	ADGRB2	NNS	NNS	356	191	165	shifted	NxS
O60241	O60241-6	ADGRB2	NAS	NAS	560	450	110	shifted	NxS
O60241	O60241-7	ADGRB2	NNS	NNS	191	356	-165	shifted	NxS
O60241	O60241-7	ADGRB2	NNS	NNS	356	191	165	shifted	NxS
O60241	O60241-8	ADGRB2	NNS	NNS	191	356	-165	shifted	NxS
O60241	O60241-8	ADGRB2	NNS	NNS	356	191	165	shifted	NxS
Q6QNK2	Q6QNK2-7	ADGRD1	NGT	NGT	185	185	0	retained	NxT
Q6QNK2	Q6QNK2-8	ADGRD1	NGT	NGT	185	185	0	retained	NxT
Q6QNK2	Q6QNK2-8	ADGRD1	NLT	NLT	282	282	0	retained	NxT
Q6QNK2	Q6QNK2-8	ADGRD1	NLT	NLT	319	319	0	retained	NxT
Q6QNK2	Q6QNK2-9	ADGRD1	NGT	NGT	185	185	0	retained	NxT
Q6QNK2	Q6QNK2-1	ADGRD1	NGT	NGT	185	760	-575	shifted	NxT
Q6QNK2	Q6QNK2-1	ADGRD1	NLT	NLT	282	197	85	shifted	NxT
Q6QNK2	Q6QNK2-1	ADGRD1	NLT	NLT	282	234	48	shifted	NxT
Q6QNK2	Q6QNK2-1	ADGRD1	NLT	NLT	282	448	-166	shifted	NxT
Q6QNK2	Q6QNK2-1	ADGRD1	NLT	NLT	319	197	122	shifted	NxT
Q6QNK2	Q6QNK2-1	ADGRD1	NLT	NLT	319	234	85	shifted	NxT
Q6QNK2	Q6QNK2-1	ADGRD1	NLT	NLT	319	448	-129	shifted	NxT
Q6QNK2	Q6QNK2-1	ADGRD1	NLT	NLT	533	197	336	shifted	NxT
Q6QNK2	Q6QNK2-1	ADGRD1	NLT	NLT	533	234	299	shifted	NxT
Q6QNK2	Q6QNK2-1	ADGRD1	NLT	NLT	533	448	85	shifted	NxT
Q6QNK2	Q6QNK2-1	ADGRD1	NGT	NGT	845	760	85	shifted	NxT
Q6QNK2	Q6QNK2-2	ADGRD1	NGT	NGT	185	125	60	shifted	NxT
Q6QNK2	Q6QNK2-2	ADGRD1	NGT	NGT	185	785	-600	shifted	NxT
Q6QNK2	Q6QNK2-2	ADGRD1	NLT	NLT	282	222	60	shifted	NxT
Q6QNK2	Q6QNK2-2	ADGRD1	NLT	NLT	282	259	23	shifted	NxT
Q6QNK2	Q6QNK2-2	ADGRD1	NLT	NLT	282	473	-191	shifted	NxT
Q6QNK2	Q6QNK2-2	ADGRD1	NLT	NLT	319	222	97	shifted	NxT
Q6QNK2	Q6QNK2-2	ADGRD1	NLT	NLT	319	259	60	shifted	NxT
Q6QNK2	Q6QNK2-2	ADGRD1	NLT	NLT	319	473	-154	shifted	NxT
Q6QNK2	Q6QNK2-2	ADGRD1	NLT	NLT	533	222	311	shifted	NxT
Q6QNK2	Q6QNK2-2	ADGRD1	NLT	NLT	533	259	274	shifted	NxT
Q6QNK2	Q6QNK2-2	ADGRD1	NLT	NLT	533	473	60	shifted	NxT
Q6QNK2	Q6QNK2-2	ADGRD1	NGT	NGT	845	125	720	shifted	NxT
Q6QNK2	Q6QNK2-2	ADGRD1	NGT	NGT	845	785	60	shifted	NxT
Q6QNK2	Q6QNK2-3	ADGRD1	NGT	NGT	185	217	-32	shifted	NxT
Q6QNK2	Q6QNK2-3	ADGRD1	NGT	NGT	185	877	-692	shifted	NxT
Q6QNK2	Q6QNK2-3	ADGRD1	NLT	NLT	282	314	-32	shifted	NxT
Q6QNK2	Q6QNK2-3	ADGRD1	NLT	NLT	282	351	-69	shifted	NxT
Q6QNK2	Q6QNK2-3	ADGRD1	NLT	NLT	282	565	-283	shifted	NxT
Q6QNK2	Q6QNK2-3	ADGRD1	NLT	NLT	319	314	5	shifted	NxT
Q6QNK2	Q6QNK2-3	ADGRD1	NLT	NLT	319	351	-32	shifted	NxT
Q6QNK2	Q6QNK2-3	ADGRD1	NLT	NLT	319	565	-246	shifted	NxT
Q6QNK2	Q6QNK2-3	ADGRD1	NLT	NLT	533	314	219	shifted	NxT
Q6QNK2	Q6QNK2-3	ADGRD1	NLT	NLT	533	351	182	shifted	NxT
Q6QNK2	Q6QNK2-3	ADGRD1	NLT	NLT	533	565	-32	shifted	NxT
Q6QNK2	Q6QNK2-3	ADGRD1	NGT	NGT	845	217	628	shifted	NxT
Q6QNK2	Q6QNK2-3	ADGRD1	NGT	NGT	845	877	-32	shifted	NxT
Q6QNK2	Q6QNK2-4	ADGRD1	NGT	NGT	185	700	-515	shifted	NxT
Q6QNK2	Q6QNK2-4	ADGRD1	NLT	NLT	282	137	145	shifted	NxT
Q6QNK2	Q6QNK2-4	ADGRD1	NLT	NLT	282	174	108	shifted	NxT
Q6QNK2	Q6QNK2-4	ADGRD1	NLT	NLT	282	388	-106	shifted	NxT
Q6QNK2	Q6QNK2-4	ADGRD1	NLT	NLT	319	137	182	shifted	NxT
Q6QNK2	Q6QNK2-4	ADGRD1	NLT	NLT	319	174	145	shifted	NxT
Q6QNK2	Q6QNK2-4	ADGRD1	NLT	NLT	319	388	-69	shifted	NxT
Q6QNK2	Q6QNK2-4	ADGRD1	NLT	NLT	533	137	396	shifted	NxT
Q6QNK2	Q6QNK2-4	ADGRD1	NLT	NLT	533	174	359	shifted	NxT
Q6QNK2	Q6QNK2-4	ADGRD1	NLT	NLT	533	388	145	shifted	NxT
Q6QNK2	Q6QNK2-4	ADGRD1	NGT	NGT	845	700	145	shifted	NxT
Q6QNK2	Q6QNK2-5	ADGRD1	NGT	NGT	185	125	60	shifted	NxT
Q6QNK2	Q6QNK2-5	ADGRD1	NGT	NGT	845	125	720	shifted	NxT
Q6QNK2	Q6QNK2-7	ADGRD1	NGT	NGT	845	185	660	shifted	NxT
Q6QNK2	Q6QNK2-8	ADGRD1	NLT	NLT	282	319	-37	shifted	NxT
Q6QNK2	Q6QNK2-8	ADGRD1	NLT	NLT	319	282	37	shifted	NxT
Q6QNK2	Q6QNK2-8	ADGRD1	NLT	NLT	533	282	251	shifted	NxT
Q6QNK2	Q6QNK2-8	ADGRD1	NLT	NLT	533	319	214	shifted	NxT
Q6QNK2	Q6QNK2-8	ADGRD1	NGT	NGT	845	185	660	shifted	NxT
Q6QNK2	Q6QNK2-9	ADGRD1	NGT	NGT	845	185	660	shifted	NxT
Q6QNK2	Q6QNK2-10	ADGRD1	NGT		185			lost	NxT
Q6QNK2	Q6QNK2-10	ADGRD1	NLT		282			lost	NxT
Q6QNK2	Q6QNK2-10	ADGRD1	NLT		319			lost	NxT
Q6QNK2	Q6QNK2-10	ADGRD1	NLT		533			lost	NxT
Q6QNK2	Q6QNK2-10	ADGRD1	NGT		845			lost	NxT
Q6QNK2	Q6QNK2-11	ADGRD1	NGT		185			lost	NxT
Q6QNK2	Q6QNK2-11	ADGRD1	NLT		282			lost	NxT
Q6QNK2	Q6QNK2-11	ADGRD1	NLT		319			lost	NxT
Q6QNK2	Q6QNK2-11	ADGRD1	NLT		533			lost	NxT
Q6QNK2	Q6QNK2-11	ADGRD1	NGT		845			lost	NxT
Q6QNK2	Q6QNK2-12	ADGRD1	NGT		185			lost	NxT
Q6QNK2	Q6QNK2-12	ADGRD1	NLT		282			lost	NxT
Q6QNK2	Q6QNK2-12	ADGRD1	NLT		319			lost	NxT
Q6QNK2	Q6QNK2-12	ADGRD1	NLT		533			lost	NxT
Q6QNK2	Q6QNK2-12	ADGRD1	NGT		845			lost	NxT
Q6QNK2	Q6QNK2-6	ADGRD1	NGT		185			lost	NxT
Q6QNK2	Q6QNK2-6	ADGRD1	NLT		282			lost	NxT
Q6QNK2	Q6QNK2-6	ADGRD1	NLT		319			lost	NxT
Q6QNK2	Q6QNK2-6	ADGRD1	NLT		533			lost	NxT
Q6QNK2	Q6QNK2-6	ADGRD1	NGT		845			lost	NxT
Q6QNK2	Q6QNK2-1	ADGRD1	NSS	NSS	90	90	0	retained	NxS
Q6QNK2	Q6QNK2-12	ADGRD1	NSS	NSS	90	90	0	retained	NxS
Q6QNK2	Q6QNK2-2	ADGRD1	NSS	NSS	90	90	0	retained	NxS
Q6QNK2	Q6QNK2-4	ADGRD1	NSS	NSS	90	90	0	retained	NxS
Q6QNK2	Q6QNK2-5	ADGRD1	NSS	NSS	90	90	0	retained	NxS
Q6QNK2	Q6QNK2-6	ADGRD1	NSS	NSS	90	90	0	retained	NxS
Q6QNK2	Q6QNK2-7	ADGRD1	NSS	NSS	90	90	0	retained	NxS
Q6QNK2	Q6QNK2-8	ADGRD1	NSS	NSS	90	90	0	retained	NxS
Q6QNK2	Q6QNK2-8	ADGRD1	NVS	NVS	302	302	0	retained	NxS
Q6QNK2	Q6QNK2-8	ADGRD1	NSS	NSS	394	394	0	retained	NxS
Q6QNK2	Q6QNK2-8	ADGRD1	NLS	NLS	476	476	0	retained	NxS
Q6QNK2	Q6QNK2-9	ADGRD1	NSS	NSS	90	90	0	retained	NxS
Q6QNK2	Q6QNK2-1	ADGRD1	NSS	NSS	90	309	-219	shifted	NxS
Q6QNK2	Q6QNK2-1	ADGRD1	NSS	NSS	90	416	-326	shifted	NxS
Q6QNK2	Q6QNK2-1	ADGRD1	NVS	NVS	302	217	85	shifted	NxS
Q6QNK2	Q6QNK2-1	ADGRD1	NSS	NSS	394	90	304	shifted	NxS
Q6QNK2	Q6QNK2-1	ADGRD1	NSS	NSS	394	309	85	shifted	NxS
Q6QNK2	Q6QNK2-1	ADGRD1	NSS	NSS	394	416	-22	shifted	NxS
Q6QNK2	Q6QNK2-1	ADGRD1	NLS	NLS	476	391	85	shifted	NxS
Q6QNK2	Q6QNK2-1	ADGRD1	NLS	NLS	476	522	-46	shifted	NxS
Q6QNK2	Q6QNK2-1	ADGRD1	NSS	NSS	501	90	411	shifted	NxS
Q6QNK2	Q6QNK2-1	ADGRD1	NSS	NSS	501	309	192	shifted	NxS
Q6QNK2	Q6QNK2-1	ADGRD1	NSS	NSS	501	416	85	shifted	NxS
Q6QNK2	Q6QNK2-1	ADGRD1	NLS	NLS	607	391	216	shifted	NxS
Q6QNK2	Q6QNK2-1	ADGRD1	NLS	NLS	607	522	85	shifted	NxS
Q6QNK2	Q6QNK2-12	ADGRD1	NSS	NSS	394	90	304	shifted	NxS
Q6QNK2	Q6QNK2-12	ADGRD1	NSS	NSS	501	90	411	shifted	NxS
Q6QNK2	Q6QNK2-2	ADGRD1	NSS	NSS	90	334	-244	shifted	NxS
Q6QNK2	Q6QNK2-2	ADGRD1	NSS	NSS	90	441	-351	shifted	NxS
Q6QNK2	Q6QNK2-2	ADGRD1	NVS	NVS	302	242	60	shifted	NxS
Q6QNK2	Q6QNK2-2	ADGRD1	NSS	NSS	394	90	304	shifted	NxS
Q6QNK2	Q6QNK2-2	ADGRD1	NSS	NSS	394	334	60	shifted	NxS
Q6QNK2	Q6QNK2-2	ADGRD1	NSS	NSS	394	441	-47	shifted	NxS
Q6QNK2	Q6QNK2-2	ADGRD1	NLS	NLS	476	416	60	shifted	NxS
Q6QNK2	Q6QNK2-2	ADGRD1	NLS	NLS	476	547	-71	shifted	NxS
Q6QNK2	Q6QNK2-2	ADGRD1	NSS	NSS	501	90	411	shifted	NxS
Q6QNK2	Q6QNK2-2	ADGRD1	NSS	NSS	501	334	167	shifted	NxS
Q6QNK2	Q6QNK2-2	ADGRD1	NSS	NSS	501	441	60	shifted	NxS
Q6QNK2	Q6QNK2-2	ADGRD1	NLS	NLS	607	416	191	shifted	NxS
Q6QNK2	Q6QNK2-2	ADGRD1	NLS	NLS	607	547	60	shifted	NxS
Q6QNK2	Q6QNK2-3	ADGRD1	NSS	NSS	90	122	-32	shifted	NxS
Q6QNK2	Q6QNK2-3	ADGRD1	NSS	NSS	90	426	-336	shifted	NxS
Q6QNK2	Q6QNK2-3	ADGRD1	NSS	NSS	90	533	-443	shifted	NxS
Q6QNK2	Q6QNK2-3	ADGRD1	NVS	NVS	302	334	-32	shifted	NxS
Q6QNK2	Q6QNK2-3	ADGRD1	NSS	NSS	394	122	272	shifted	NxS
Q6QNK2	Q6QNK2-3	ADGRD1	NSS	NSS	394	426	-32	shifted	NxS
Q6QNK2	Q6QNK2-3	ADGRD1	NSS	NSS	394	533	-139	shifted	NxS
Q6QNK2	Q6QNK2-3	ADGRD1	NLS	NLS	476	89	387	shifted	NxS
Q6QNK2	Q6QNK2-3	ADGRD1	NLS	NLS	476	508	-32	shifted	NxS
Q6QNK2	Q6QNK2-3	ADGRD1	NLS	NLS	476	639	-163	shifted	NxS
Q6QNK2	Q6QNK2-3	ADGRD1	NSS	NSS	501	122	379	shifted	NxS
Q6QNK2	Q6QNK2-3	ADGRD1	NSS	NSS	501	426	75	shifted	NxS
Q6QNK2	Q6QNK2-3	ADGRD1	NSS	NSS	501	533	-32	shifted	NxS
Q6QNK2	Q6QNK2-3	ADGRD1	NLS	NLS	607	89	518	shifted	NxS
Q6QNK2	Q6QNK2-3	ADGRD1	NLS	NLS	607	508	99	shifted	NxS
Q6QNK2	Q6QNK2-3	ADGRD1	NLS	NLS	607	639	-32	shifted	NxS
Q6QNK2	Q6QNK2-4	ADGRD1	NSS	NSS	90	249	-159	shifted	NxS
Q6QNK2	Q6QNK2-4	ADGRD1	NSS	NSS	90	356	-266	shifted	NxS
Q6QNK2	Q6QNK2-4	ADGRD1	NVS	NVS	302	157	145	shifted	NxS
Q6QNK2	Q6QNK2-4	ADGRD1	NSS	NSS	394	90	304	shifted	NxS
Q6QNK2	Q6QNK2-4	ADGRD1	NSS	NSS	394	249	145	shifted	NxS
Q6QNK2	Q6QNK2-4	ADGRD1	NSS	NSS	394	356	38	shifted	NxS
Q6QNK2	Q6QNK2-4	ADGRD1	NLS	NLS	476	331	145	shifted	NxS
Q6QNK2	Q6QNK2-4	ADGRD1	NLS	NLS	476	462	14	shifted	NxS
Q6QNK2	Q6QNK2-4	ADGRD1	NSS	NSS	501	90	411	shifted	NxS
Q6QNK2	Q6QNK2-4	ADGRD1	NSS	NSS	501	249	252	shifted	NxS
Q6QNK2	Q6QNK2-4	ADGRD1	NSS	NSS	501	356	145	shifted	NxS
Q6QNK2	Q6QNK2-4	ADGRD1	NLS	NLS	607	331	276	shifted	NxS
Q6QNK2	Q6QNK2-4	ADGRD1	NLS	NLS	607	462	145	shifted	NxS
Q6QNK2	Q6QNK2-5	ADGRD1	NSS	NSS	394	90	304	shifted	NxS
Q6QNK2	Q6QNK2-5	ADGRD1	NSS	NSS	501	90	411	shifted	NxS
Q6QNK2	Q6QNK2-6	ADGRD1	NSS	NSS	394	90	304	shifted	NxS
Q6QNK2	Q6QNK2-6	ADGRD1	NSS	NSS	501	90	411	shifted	NxS
Q6QNK2	Q6QNK2-7	ADGRD1	NSS	NSS	394	90	304	shifted	NxS
Q6QNK2	Q6QNK2-7	ADGRD1	NSS	NSS	501	90	411	shifted	NxS
Q6QNK2	Q6QNK2-8	ADGRD1	NSS	NSS	90	394	-304	shifted	NxS
Q6QNK2	Q6QNK2-8	ADGRD1	NSS	NSS	394	90	304	shifted	NxS
Q6QNK2	Q6QNK2-8	ADGRD1	NSS	NSS	501	90	411	shifted	NxS
Q6QNK2	Q6QNK2-8	ADGRD1	NSS	NSS	501	394	107	shifted	NxS
Q6QNK2	Q6QNK2-8	ADGRD1	NLS	NLS	607	476	131	shifted	NxS
Q6QNK2	Q6QNK2-9	ADGRD1	NSS	NSS	394	90	304	shifted	NxS
Q6QNK2	Q6QNK2-9	ADGRD1	NSS	NSS	501	90	411	shifted	NxS
Q6QNK2	Q6QNK2-10	ADGRD1	NSS		90			lost	NxS
Q6QNK2	Q6QNK2-10	ADGRD1	NVS		302			lost	NxS
Q6QNK2	Q6QNK2-10	ADGRD1	NSS		394			lost	NxS
Q6QNK2	Q6QNK2-10	ADGRD1	NLS		476			lost	NxS
Q6QNK2	Q6QNK2-10	ADGRD1	NSS		501			lost	NxS
Q6QNK2	Q6QNK2-10	ADGRD1	NLS		607			lost	NxS
Q6QNK2	Q6QNK2-11	ADGRD1	NSS		90			lost	NxS
Q6QNK2	Q6QNK2-11	ADGRD1	NVS		302			lost	NxS
Q6QNK2	Q6QNK2-11	ADGRD1	NSS		394			lost	NxS
Q6QNK2	Q6QNK2-11	ADGRD1	NLS		476			lost	NxS
Q6QNK2	Q6QNK2-11	ADGRD1	NSS		501			lost	NxS
Q6QNK2	Q6QNK2-11	ADGRD1	NLS		607			lost	NxS
Q8IZP9	Q8IZP9-1	ADGRG2	NGT		64			lost	NxT
Q8IZP9	Q8IZP9-1	ADGRG2	NET		85			lost	NxT
Q8IZP9	Q8IZP9-1	ADGRG2	NGT		144			lost	NxT
Q8IZP9	Q8IZP9-1	ADGRG2	NKT		162			lost	NxT
Q8IZP9	Q8IZP9-1	ADGRG2	NCT		186			lost	NxT
Q8IZP9	Q8IZP9-1	ADGRG2	NNT		194			lost	NxT
Q8IZP9	Q8IZP9-1	ADGRG2	NTT		357			lost	NxT
Q8IZP9	Q8IZP9-1	ADGRG2	NTT		438			lost	NxT
Q8IZP9	Q8IZP9-1	ADGRG2	NTT		461			lost	NxT
Q8IZP9	Q8IZP9-1	ADGRG2	NLT		542			lost	NxT
Q8IZP9	Q8IZP9-1	ADGRG2	NLT		547			lost	NxT
Q8IZP9	Q8IZP9-1	ADGRG2	NVT		551			lost	NxT
Q8IZP9	Q8IZP9-1	ADGRG2	NET		597			lost	NxT
Q8IZP9	Q8IZP9-1	ADGRG2	NVT		857			lost	NxT
Q8IZP9	Q8IZP9-1	ADGRG2	NST		936			lost	NxT
Q8IZP9	Q8IZP9-1	ADGRG2	NST		939			lost	NxT
Q8IZP9	Q8IZP9-1	ADGRG2	NSS	NSS	44	44	0	retained	NxS
Q86SQ4	Q86SQ4-1	ADGRG6	NFT	NFT	314	314	0	retained	NxT
Q86SQ4	Q86SQ4-1	ADGRG6	NST	NST	438	410	28	shifted	NxT
Q86SQ4	Q86SQ4-1	ADGRG6	NST	NST	438	639	-201	shifted	NxT
Q86SQ4	Q86SQ4-1	ADGRG6	NST	NST	438	1141	-703	shifted	NxT
Q86SQ4	Q86SQ4-1	ADGRG6	NYT	NYT	445	417	28	shifted	NxT
Q86SQ4	Q86SQ4-1	ADGRG6	NAT	NAT	485	457	28	shifted	NxT
Q86SQ4	Q86SQ4-1	ADGRG6	NAT	NAT	485	535	-50	shifted	NxT
Q86SQ4	Q86SQ4-1	ADGRG6	NNT	NNT	488	460	28	shifted	NxT
Q86SQ4	Q86SQ4-1	ADGRG6	NAT	NAT	563	457	106	shifted	NxT
Q86SQ4	Q86SQ4-1	ADGRG6	NAT	NAT	563	535	28	shifted	NxT
Q86SQ4	Q86SQ4-1	ADGRG6	NLT	NLT	593	565	28	shifted	NxT
Q86SQ4	Q86SQ4-1	ADGRG6	NLT	NLT	593	572	21	shifted	NxT
Q86SQ4	Q86SQ4-1	ADGRG6	NLT	NLT	600	565	35	shifted	NxT
Q86SQ4	Q86SQ4-1	ADGRG6	NLT	NLT	600	572	28	shifted	NxT
Q86SQ4	Q86SQ4-1	ADGRG6	NIT	NIT	605	577	28	shifted	NxT
Q86SQ4	Q86SQ4-1	ADGRG6	NIT	NIT	605	645	-40	shifted	NxT
Q86SQ4	Q86SQ4-1	ADGRG6	NIT	NIT	605	748	-143	shifted	NxT
Q86SQ4	Q86SQ4-1	ADGRG6	NST	NST	667	410	257	shifted	NxT
Q86SQ4	Q86SQ4-1	ADGRG6	NST	NST	667	639	28	shifted	NxT
Q86SQ4	Q86SQ4-1	ADGRG6	NST	NST	667	1141	-474	shifted	NxT
Q86SQ4	Q86SQ4-1	ADGRG6	NIT	NIT	673	577	96	shifted	NxT
Q86SQ4	Q86SQ4-1	ADGRG6	NIT	NIT	673	645	28	shifted	NxT
Q86SQ4	Q86SQ4-1	ADGRG6	NIT	NIT	673	748	-75	shifted	NxT
Q86SQ4	Q86SQ4-1	ADGRG6	NKT	NKT	750	722	28	shifted	NxT
Q86SQ4	Q86SQ4-1	ADGRG6	NIT	NIT	776	577	199	shifted	NxT
Q86SQ4	Q86SQ4-1	ADGRG6	NIT	NIT	776	645	131	shifted	NxT
Q86SQ4	Q86SQ4-1	ADGRG6	NIT	NIT	776	748	28	shifted	NxT
Q86SQ4	Q86SQ4-1	ADGRG6	NRT	NRT	1056	1028	28	shifted	NxT
Q86SQ4	Q86SQ4-1	ADGRG6	NST	NST	1169	410	759	shifted	NxT
Q86SQ4	Q86SQ4-1	ADGRG6	NST	NST	1169	639	530	shifted	NxT
Q86SQ4	Q86SQ4-1	ADGRG6	NST	NST	1169	1141	28	shifted	NxT
Q86SQ4	Q86SQ4-1	ADGRG6	NSS	NSS	121	121	0	retained	NxS
Q86SQ4	Q86SQ4-1	ADGRG6	NAS	NAS	143	143	0	retained	NxS
Q86SQ4	Q86SQ4-1	ADGRG6	NAS	NAS	206	206	0	retained	NxS
Q86SQ4	Q86SQ4-1	ADGRG6	NNS	NNS	258	258	0	retained	NxS
Q86SQ4	Q86SQ4-1	ADGRG6	NLS	NLS	324	324	0	retained	NxS
Q86SQ4	Q86SQ4-1	ADGRG6	NLS	NLS	353	353	0	retained	NxS
Q86SQ4	Q86SQ4-1	ADGRG6	NAS	NAS	143	206	-63	shifted	NxS
Q86SQ4	Q86SQ4-1	ADGRG6	NAS	NAS	206	143	63	shifted	NxS
Q86SQ4	Q86SQ4-1	ADGRG6	NLS	NLS	324	353	-29	shifted	NxS
Q86SQ4	Q86SQ4-1	ADGRG6	NLS	NLS	324	704	-380	shifted	NxS
Q86SQ4	Q86SQ4-1	ADGRG6	NLS	NLS	324	875	-551	shifted	NxS
Q86SQ4	Q86SQ4-1	ADGRG6	NLS	NLS	353	324	29	shifted	NxS
Q86SQ4	Q86SQ4-1	ADGRG6	NLS	NLS	353	704	-351	shifted	NxS
Q86SQ4	Q86SQ4-1	ADGRG6	NLS	NLS	353	875	-522	shifted	NxS
Q86SQ4	Q86SQ4-1	ADGRG6	NIS	NIS	452	424	28	shifted	NxS
Q86SQ4	Q86SQ4-1	ADGRG6	NES	NES	505	477	28	shifted	NxS
Q86SQ4	Q86SQ4-1	ADGRG6	NES	NES	505	676	-171	shifted	NxS
Q86SQ4	Q86SQ4-1	ADGRG6	NFS	NFS	695	667	28	shifted	NxS
Q86SQ4	Q86SQ4-1	ADGRG6	NES	NES	704	477	227	shifted	NxS
Q86SQ4	Q86SQ4-1	ADGRG6	NES	NES	704	676	28	shifted	NxS
Q86SQ4	Q86SQ4-1	ADGRG6	NLS	NLS	732	324	408	shifted	NxS
Q86SQ4	Q86SQ4-1	ADGRG6	NLS	NLS	732	353	379	shifted	NxS
Q86SQ4	Q86SQ4-1	ADGRG6	NLS	NLS	732	704	28	shifted	NxS
Q86SQ4	Q86SQ4-1	ADGRG6	NLS	NLS	732	875	-143	shifted	NxS
Q86SQ4	Q86SQ4-1	ADGRG6	NKS	NKS	811	783	28	shifted	NxS
Q86SQ4	Q86SQ4-1	ADGRG6	NKS	NKS	811	1173	-362	shifted	NxS
Q86SQ4	Q86SQ4-1	ADGRG6	NTS	NTS	818	790	28	shifted	NxS
Q86SQ4	Q86SQ4-1	ADGRG6	NLS	NLS	903	324	579	shifted	NxS
Q86SQ4	Q86SQ4-1	ADGRG6	NLS	NLS	903	353	550	shifted	NxS
Q86SQ4	Q86SQ4-1	ADGRG6	NLS	NLS	903	704	199	shifted	NxS
Q86SQ4	Q86SQ4-1	ADGRG6	NLS	NLS	903	875	28	shifted	NxS
Q86SQ4	Q86SQ4-1	ADGRG6	NVS	NVS	1193	1165	28	shifted	NxS
Q86SQ4	Q86SQ4-1	ADGRG6	NKS	NKS	1201	783	418	shifted	NxS
Q86SQ4	Q86SQ4-1	ADGRG6	NKS	NKS	1201	1173	28	shifted	NxS
O94910	O94910-1	ADGRL1	NRT	NRT	98	98	0	retained	NxT
O94910	O94910-2	ADGRL1	NRT	NRT	98	98	0	retained	NxT
O94910	O94910-2	ADGRL1	NCT	NCT	531	531	0	retained	NxT
O94910	O94910-2	ADGRL1	NAT	NAT	640	640	0	retained	NxT
O94910	O94910-2	ADGRL1	NAT	NAT	742	742	0	retained	NxT
O94910	O94910-2	ADGRL1	NKT	NKT	827	827	0	retained	NxT
O94910	O94910-2	ADGRL1	NDT	NDT	1154	1154	0	retained	NxT
O94910	O94910-2	ADGRL1	NST	NST	1171	1171	0	retained	NxT
O94910	O94910-1	ADGRL1	NCT	NCT	531	526	5	shifted	NxT
O94910	O94910-1	ADGRL1	NAT	NAT	640	635	5	shifted	NxT
O94910	O94910-1	ADGRL1	NAT	NAT	640	737	-97	shifted	NxT
O94910	O94910-1	ADGRL1	NAT	NAT	742	635	107	shifted	NxT
O94910	O94910-1	ADGRL1	NAT	NAT	742	737	5	shifted	NxT
O94910	O94910-1	ADGRL1	NKT	NKT	827	822	5	shifted	NxT
O94910	O94910-1	ADGRL1	NDT	NDT	1154	1149	5	shifted	NxT
O94910	O94910-1	ADGRL1	NST	NST	1171	1166	5	shifted	NxT
O94910	O94910-2	ADGRL1	NAT	NAT	640	742	-102	shifted	NxT
O94910	O94910-2	ADGRL1	NAT	NAT	742	640	102	shifted	NxT
O94910	O94910-2	ADGRL1	NCS	NCS	801	801	0	retained	NxS
O94910	O94910-2	ADGRL1	NYS	NYS	806	806	0	retained	NxS
O94910	O94910-1	ADGRL1	NCS	NCS	801	796	5	shifted	NxS
O94910	O94910-1	ADGRL1	NYS	NYS	806	801	5	shifted	NxS
O94910	O94910-1	ADGRL1	NNS	NNS	1249	1244	5	shifted	NxS
O95490	O95490-1	ADGRL2	NRT	NRT	99	99	0	retained	NxT
O95490	O95490-2	ADGRL2	NRT	NRT	99	99	0	retained	NxT
O95490	O95490-3	ADGRL2	NRT	NRT	99	99	0	retained	NxT
O95490	O95490-3	ADGRL2	NCT	NCT	520	520	0	retained	NxT
O95490	O95490-3	ADGRL2	NAT	NAT	731	731	0	retained	NxT
O95490	O95490-3	ADGRL2	NST	NST	744	744	0	retained	NxT
O95490	O95490-3	ADGRL2	NKT	NKT	813	813	0	retained	NxT
O95490	O95490-4	ADGRL2	NRT	NRT	99	99	0	retained	NxT
O95490	O95490-5	ADGRL2	NRT	NRT	99	99	0	retained	NxT
O95490	O95490-5	ADGRL2	NCT	NCT	520	520	0	retained	NxT
O95490	O95490-1	ADGRL2	NCT	NCT	520	524	-4	shifted	NxT
O95490	O95490-1	ADGRL2	NAT	NAT	731	735	-4	shifted	NxT
O95490	O95490-1	ADGRL2	NST	NST	744	748	-4	shifted	NxT
O95490	O95490-1	ADGRL2	NST	NST	744	1162	-418	shifted	NxT
O95490	O95490-1	ADGRL2	NKT	NKT	813	817	-4	shifted	NxT
O95490	O95490-1	ADGRL2	NDT	NDT	1141	1145	-4	shifted	NxT
O95490	O95490-1	ADGRL2	NDT	NDT	1141	1259	-118	shifted	NxT
O95490	O95490-1	ADGRL2	NST	NST	1158	748	410	shifted	NxT
O95490	O95490-1	ADGRL2	NST	NST	1158	1162	-4	shifted	NxT
O95490	O95490-1	ADGRL2	NDT	NDT	1255	1145	110	shifted	NxT
O95490	O95490-1	ADGRL2	NDT	NDT	1255	1259	-4	shifted	NxT
O95490	O95490-2	ADGRL2	NCT	NCT	520	454	66	shifted	NxT
O95490	O95490-2	ADGRL2	NAT	NAT	731	665	66	shifted	NxT
O95490	O95490-2	ADGRL2	NST	NST	744	678	66	shifted	NxT
O95490	O95490-2	ADGRL2	NST	NST	744	1092	-348	shifted	NxT
O95490	O95490-2	ADGRL2	NKT	NKT	813	747	66	shifted	NxT
O95490	O95490-2	ADGRL2	NDT	NDT	1141	1075	66	shifted	NxT
O95490	O95490-2	ADGRL2	NDT	NDT	1141	1189	-48	shifted	NxT
O95490	O95490-2	ADGRL2	NST	NST	1158	678	480	shifted	NxT
O95490	O95490-2	ADGRL2	NST	NST	1158	1092	66	shifted	NxT
O95490	O95490-2	ADGRL2	NDT	NDT	1255	1075	180	shifted	NxT
O95490	O95490-2	ADGRL2	NDT	NDT	1255	1189	66	shifted	NxT
O95490	O95490-3	ADGRL2	NST	NST	744	1173	-429	shifted	NxT
O95490	O95490-3	ADGRL2	NDT	NDT	1141	1156	-15	shifted	NxT
O95490	O95490-3	ADGRL2	NDT	NDT	1141	1270	-129	shifted	NxT
O95490	O95490-3	ADGRL2	NST	NST	1158	744	414	shifted	NxT
O95490	O95490-3	ADGRL2	NST	NST	1158	1173	-15	shifted	NxT
O95490	O95490-3	ADGRL2	NDT	NDT	1255	1156	99	shifted	NxT
O95490	O95490-3	ADGRL2	NDT	NDT	1255	1270	-15	shifted	NxT
O95490	O95490-4	ADGRL2	NCT	NCT	520	422	98	shifted	NxT
O95490	O95490-4	ADGRL2	NAT	NAT	731	633	98	shifted	NxT
O95490	O95490-4	ADGRL2	NST	NST	744	646	98	shifted	NxT
O95490	O95490-4	ADGRL2	NST	NST	744	1060	-316	shifted	NxT
O95490	O95490-4	ADGRL2	NKT	NKT	813	715	98	shifted	NxT
O95490	O95490-4	ADGRL2	NDT	NDT	1141	1043	98	shifted	NxT
O95490	O95490-4	ADGRL2	NDT	NDT	1141	1157	-16	shifted	NxT
O95490	O95490-4	ADGRL2	NST	NST	1158	646	512	shifted	NxT
O95490	O95490-4	ADGRL2	NST	NST	1158	1060	98	shifted	NxT
O95490	O95490-4	ADGRL2	NDT	NDT	1255	1043	212	shifted	NxT
O95490	O95490-4	ADGRL2	NDT	NDT	1255	1157	98	shifted	NxT
O95490	O95490-5	ADGRL2	NAT	NAT	731	718	13	shifted	NxT
O95490	O95490-5	ADGRL2	NST	NST	744	731	13	shifted	NxT
O95490	O95490-5	ADGRL2	NST	NST	744	1145	-401	shifted	NxT
O95490	O95490-5	ADGRL2	NKT	NKT	813	800	13	shifted	NxT
O95490	O95490-5	ADGRL2	NDT	NDT	1141	1128	13	shifted	NxT
O95490	O95490-5	ADGRL2	NDT	NDT	1141	1242	-101	shifted	NxT
O95490	O95490-5	ADGRL2	NST	NST	1158	731	427	shifted	NxT
O95490	O95490-5	ADGRL2	NST	NST	1158	1145	13	shifted	NxT
O95490	O95490-5	ADGRL2	NDT	NDT	1255	1128	127	shifted	NxT
O95490	O95490-5	ADGRL2	NDT	NDT	1255	1242	13	shifted	NxT
O95490	O95490-2	ADGRL2	NES	NES	331	331	0	retained	NxS
O95490	O95490-3	ADGRL2	NES	NES	331	331	0	retained	NxS
O95490	O95490-3	ADGRL2	NSS	NSS	629	629	0	retained	NxS
O95490	O95490-3	ADGRL2	NCS	NCS	787	787	0	retained	NxS
O95490	O95490-3	ADGRL2	NYS	NYS	792	792	0	retained	NxS
O95490	O95490-4	ADGRL2	NES	NES	331	331	0	retained	NxS
O95490	O95490-5	ADGRL2	NES	NES	331	331	0	retained	NxS
O95490	O95490-1	ADGRL2	NES	NES	331	335	-4	shifted	NxS
O95490	O95490-1	ADGRL2	NSS	NSS	629	633	-4	shifted	NxS
O95490	O95490-1	ADGRL2	NCS	NCS	787	791	-4	shifted	NxS
O95490	O95490-1	ADGRL2	NYS	NYS	792	796	-4	shifted	NxS
O95490	O95490-1	ADGRL2	NNS	NNS	1231	1235	-4	shifted	NxS
O95490	O95490-1	ADGRL2	NDS	NDS	1242	1246	-4	shifted	NxS
O95490	O95490-2	ADGRL2	NSS	NSS	629	563	66	shifted	NxS
O95490	O95490-2	ADGRL2	NCS	NCS	787	721	66	shifted	NxS
O95490	O95490-2	ADGRL2	NYS	NYS	792	726	66	shifted	NxS
O95490	O95490-2	ADGRL2	NNS	NNS	1231	1165	66	shifted	NxS
O95490	O95490-2	ADGRL2	NDS	NDS	1242	1176	66	shifted	NxS
O95490	O95490-3	ADGRL2	NNS	NNS	1231	1246	-15	shifted	NxS
O95490	O95490-3	ADGRL2	NDS	NDS	1242	1257	-15	shifted	NxS
O95490	O95490-4	ADGRL2	NSS	NSS	629	531	98	shifted	NxS
O95490	O95490-4	ADGRL2	NCS	NCS	787	689	98	shifted	NxS
O95490	O95490-4	ADGRL2	NYS	NYS	792	694	98	shifted	NxS
O95490	O95490-4	ADGRL2	NNS	NNS	1231	1133	98	shifted	NxS
O95490	O95490-4	ADGRL2	NDS	NDS	1242	1144	98	shifted	NxS
O95490	O95490-5	ADGRL2	NSS	NSS	629	616	13	shifted	NxS
O95490	O95490-5	ADGRL2	NCS	NCS	787	774	13	shifted	NxS
O95490	O95490-5	ADGRL2	NYS	NYS	792	779	13	shifted	NxS
O95490	O95490-5	ADGRL2	NNS	NNS	1231	1218	13	shifted	NxS
O95490	O95490-5	ADGRL2	NDS	NDS	1242	1229	13	shifted	NxS
Q9HAR2	Q9HAR2-2	ADGRL3	NRT	NRT	93	93	0	retained	NxT
Q9HAR2	Q9HAR2-2	ADGRL3	NLT	NLT	608	608	0	retained	NxT
Q9HAR2	Q9HAR2-3	ADGRL3	NRT	NRT	93	93	0	retained	NxT
Q9HAR2	Q9HAR2-3	ADGRL3	NLT	NLT	608	608	0	retained	NxT
Q9HAR2	Q9HAR2-3	ADGRL3	NKT	NKT	830	830	0	retained	NxT
Q9HAR2	Q9HAR2-3	ADGRL3	NRT	NRT	919	919	0	retained	NxT
Q9HAR2	Q9HAR2-1	ADGRL3	NRT	NRT	93	161	-68	shifted	NxT
Q9HAR2	Q9HAR2-1	ADGRL3	NRT	NRT	93	987	-894	shifted	NxT
Q9HAR2	Q9HAR2-1	ADGRL3	NLT	NLT	608	676	-68	shifted	NxT
Q9HAR2	Q9HAR2-1	ADGRL3	NKT	NKT	830	898	-68	shifted	NxT
Q9HAR2	Q9HAR2-1	ADGRL3	NRT	NRT	919	161	758	shifted	NxT
Q9HAR2	Q9HAR2-1	ADGRL3	NRT	NRT	919	987	-68	shifted	NxT
Q9HAR2	Q9HAR2-1	ADGRL3	NDT	NDT	1157	1225	-68	shifted	NxT
Q9HAR2	Q9HAR2-1	ADGRL3	NET	NET	1229	1297	-68	shifted	NxT
Q9HAR2	Q9HAR2-2	ADGRL3	NRT	NRT	93	932	-839	shifted	NxT
Q9HAR2	Q9HAR2-2	ADGRL3	NKT	NKT	830	843	-13	shifted	NxT
Q9HAR2	Q9HAR2-2	ADGRL3	NRT	NRT	919	93	826	shifted	NxT
Q9HAR2	Q9HAR2-2	ADGRL3	NRT	NRT	919	932	-13	shifted	NxT
Q9HAR2	Q9HAR2-2	ADGRL3	NDT	NDT	1157	1170	-13	shifted	NxT
Q9HAR2	Q9HAR2-2	ADGRL3	NET	NET	1229	1242	-13	shifted	NxT
Q9HAR2	Q9HAR2-3	ADGRL3	NRT	NRT	93	919	-826	shifted	NxT
Q9HAR2	Q9HAR2-3	ADGRL3	NRT	NRT	919	93	826	shifted	NxT
Q9HAR2	Q9HAR2-3	ADGRL3	NDT	NDT	1157	1166	-9	shifted	NxT
Q9HAR2	Q9HAR2-3	ADGRL3	NET	NET	1229	1238	-9	shifted	NxT
Q9HAR2	Q9HAR2-2	ADGRL3	NRS	NRS	464	464	0	retained	NxS
Q9HAR2	Q9HAR2-2	ADGRL3	NCS	NCS	549	549	0	retained	NxS
Q9HAR2	Q9HAR2-3	ADGRL3	NRS	NRS	464	464	0	retained	NxS
Q9HAR2	Q9HAR2-3	ADGRL3	NCS	NCS	549	549	0	retained	NxS
Q9HAR2	Q9HAR2-3	ADGRL3	NAS	NAS	746	746	0	retained	NxS
Q9HAR2	Q9HAR2-3	ADGRL3	NHS	NHS	759	759	0	retained	NxS
Q9HAR2	Q9HAR2-3	ADGRL3	NCS	NCS	804	804	0	retained	NxS
Q9HAR2	Q9HAR2-1	ADGRL3	NRS	NRS	464	532	-68	shifted	NxS
Q9HAR2	Q9HAR2-1	ADGRL3	NCS	NCS	549	617	-68	shifted	NxS
Q9HAR2	Q9HAR2-1	ADGRL3	NCS	NCS	549	872	-323	shifted	NxS
Q9HAR2	Q9HAR2-1	ADGRL3	NAS	NAS	746	814	-68	shifted	NxS
Q9HAR2	Q9HAR2-1	ADGRL3	NHS	NHS	759	827	-68	shifted	NxS
Q9HAR2	Q9HAR2-1	ADGRL3	NCS	NCS	804	617	187	shifted	NxS
Q9HAR2	Q9HAR2-1	ADGRL3	NCS	NCS	804	872	-68	shifted	NxS
Q9HAR2	Q9HAR2-1	ADGRL3	NES	NES	1076	1144	-68	shifted	NxS
Q9HAR2	Q9HAR2-1	ADGRL3	NSS	NSS	1174	1242	-68	shifted	NxS
Q9HAR2	Q9HAR2-2	ADGRL3	NCS	NCS	549	817	-268	shifted	NxS
Q9HAR2	Q9HAR2-2	ADGRL3	NAS	NAS	746	759	-13	shifted	NxS
Q9HAR2	Q9HAR2-2	ADGRL3	NHS	NHS	759	772	-13	shifted	NxS
Q9HAR2	Q9HAR2-2	ADGRL3	NCS	NCS	804	549	255	shifted	NxS
Q9HAR2	Q9HAR2-2	ADGRL3	NCS	NCS	804	817	-13	shifted	NxS
Q9HAR2	Q9HAR2-2	ADGRL3	NES	NES	1076	1089	-13	shifted	NxS
Q9HAR2	Q9HAR2-2	ADGRL3	NSS	NSS	1174	1187	-13	shifted	NxS
Q9HAR2	Q9HAR2-3	ADGRL3	NCS	NCS	549	804	-255	shifted	NxS
Q9HAR2	Q9HAR2-3	ADGRL3	NCS	NCS	804	549	255	shifted	NxS
Q9HAR2	Q9HAR2-3	ADGRL3	NES	NES	1076	1085	-9	shifted	NxS
Q9HAR2	Q9HAR2-3	ADGRL3	NSS	NSS	1174	1183	-9	shifted	NxS
P11766	P11766-1	ADH5	NLS	NLS	349	340	9	shifted	NxS
Q8IWW8	Q8IWW8-1	ADHFE1	NLS	NLS	83	83	0	retained	NxS
Q8IWW8	Q8IWW8-1	ADHFE1	NLS	NLS	83	513	-430	shifted	NxS
Q8IWW8	Q8IWW8-2	ADHFE1	NLS		83			lost	NxS
Q6IQ32	Q6IQ32-1	ADNP2	NYT	NYT	136	114	22	shifted	NxT
Q6IQ32	Q6IQ32-1	ADNP2	NDT	NDT	201	179	22	shifted	NxT
Q6IQ32	Q6IQ32-1	ADNP2	NQT	NQT	393	371	22	shifted	NxT
Q6IQ32	Q6IQ32-1	ADNP2	NQT	NQT	393	501	-108	shifted	NxT
Q6IQ32	Q6IQ32-1	ADNP2	NQT	NQT	393	546	-153	shifted	NxT
Q6IQ32	Q6IQ32-1	ADNP2	NQT	NQT	523	371	152	shifted	NxT
Q6IQ32	Q6IQ32-1	ADNP2	NQT	NQT	523	501	22	shifted	NxT
Q6IQ32	Q6IQ32-1	ADNP2	NQT	NQT	523	546	-23	shifted	NxT
Q6IQ32	Q6IQ32-1	ADNP2	NQT	NQT	568	371	197	shifted	NxT
Q6IQ32	Q6IQ32-1	ADNP2	NQT	NQT	568	501	67	shifted	NxT
Q6IQ32	Q6IQ32-1	ADNP2	NQT	NQT	568	546	22	shifted	NxT
Q6IQ32	Q6IQ32-1	ADNP2	NTT	NTT	589	567	22	shifted	NxT
Q6IQ32	Q6IQ32-1	ADNP2	NMT	NMT	925	903	22	shifted	NxT
Q6IQ32	Q6IQ32-1	ADNP2	NTS	NTS	50	28	22	shifted	NxS
Q6IQ32	Q6IQ32-1	ADNP2	NFS	NFS	161	139	22	shifted	NxS
Q6IQ32	Q6IQ32-1	ADNP2	NAS	NAS	223	201	22	shifted	NxS
Q6IQ32	Q6IQ32-1	ADNP2	NGS	NGS	279	257	22	shifted	NxS
Q6IQ32	Q6IQ32-1	ADNP2	NKS	NKS	382	360	22	shifted	NxS
Q6IQ32	Q6IQ32-1	ADNP2	NES	NES	1022	1000	22	shifted	NxS
Q16186	Q16186-1	ADRM1	NMS	NMS	162	123	39	shifted	NxS
P30566	P30566-4	ADSL	NIS	NIS	357	357	0	retained	NxS
P30566	P30566-1	ADSL	NIS	NIS	357	371	-14	shifted	NxS
P30566	P30566-2	ADSL	NIS	NIS	357	386	-29	shifted	NxS
P30566	P30566-3	ADSL	NIS	NIS	357	342	15	shifted	NxS
P30566	P30566-5	ADSL	NIS	NIS	357	371	-14	shifted	NxS
P30566	P30566-6	ADSL	NIS		357			lost	NxS
P30566	P30566-7	ADSL	NIS		357			lost	NxS
P30566	P30566-8	ADSL	NIS		357			lost	NxS
Q8N142	Q8N142-1	ADSS1	NCT		274			lost	NxT
Q8IUX7	Q8IUX7-1	AEBP1	NAT	NAT	922	896	26	shifted	NxT
Q8IUX7	Q8IUX7-1	AEBP1	NAT	NAT	922	1013	-91	shifted	NxT
Q8IUX7	Q8IUX7-1	AEBP1	NAT	NAT	1039	896	143	shifted	NxT
Q8IUX7	Q8IUX7-1	AEBP1	NAT	NAT	1039	1013	26	shifted	NxT
Q8IUX7	Q8IUX7-2	AEBP1	NAT	NAT	922	710	212	shifted	NxT
Q8IUX7	Q8IUX7-2	AEBP1	NAT	NAT	1039	710	329	shifted	NxT
Q8IUX7	Q8IUX7-3	AEBP1	NAT		922			lost	NxT
Q8IUX7	Q8IUX7-3	AEBP1	NAT		1039			lost	NxT
Q8IUX7	Q8IUX7-4	AEBP1	NAT		922			lost	NxT
Q8IUX7	Q8IUX7-4	AEBP1	NAT		1039			lost	NxT
Q8IUX7	Q8IUX7-2	AEBP1	NDS	NDS	480	480	0	retained	NxS
Q8IUX7	Q8IUX7-2	AEBP1	NGS	NGS	528	528	0	retained	NxS
Q8IUX7	Q8IUX7-1	AEBP1	NDS	NDS	480	454	26	shifted	NxS
Q8IUX7	Q8IUX7-1	AEBP1	NGS	NGS	528	502	26	shifted	NxS
Q8IUX7	Q8IUX7-2	AEBP1	NGS	NGS	528	695	-167	shifted	NxS
Q8IUX7	Q8IUX7-3	AEBP1	NDS		480			lost	NxS
Q8IUX7	Q8IUX7-3	AEBP1	NGS		528			lost	NxS
Q8IUX7	Q8IUX7-4	AEBP1	NDS		480			lost	NxS
Q8IUX7	Q8IUX7-4	AEBP1	NGS		528			lost	NxS
Q8N556	Q8N556-1	AFAP1	NIT	NIT	202	202	0	retained	NxT
Q8N556	Q8N556-1	AFAP1	NGT	NGT	728	812	-84	shifted	NxT
Q8N556	Q8N556-1	AFAP1	NGS	NGS	508	508	0	retained	NxS
Q8N4X5	Q8N4X5-1	AFAP1L2	NAT	NAT	567	567	0	retained	NxT
Q8N4X5	Q8N4X5-1	AFAP1L2	NRT	NRT	659	659	0	retained	NxT
Q8N4X5	Q8N4X5-1	AFAP1L2	NLS	NLS	25	25	0	retained	NxS
Q8N4X5	Q8N4X5-1	AFAP1L2	NRS	NRS	387	387	0	retained	NxS
P55196	P55196-1	AFDN	NYT	NYT	621	621	0	retained	NxT
P55196	P55196-2	AFDN	NYT	NYT	621	621	0	retained	NxT
P55196	P55196-2	AFDN	NST	NST	867	867	0	retained	NxT
P55196	P55196-2	AFDN	NST	NST	1134	1134	0	retained	NxT
P55196	P55196-4	AFDN	NYT	NYT	621	621	0	retained	NxT
P55196	P55196-4	AFDN	NST	NST	867	867	0	retained	NxT
P55196	P55196-4	AFDN	NST	NST	1134	1134	0	retained	NxT
P55196	P55196-7	AFDN	NYT	NYT	621	621	0	retained	NxT
P55196	P55196-7	AFDN	NST	NST	867	867	0	retained	NxT
P55196	P55196-7	AFDN	NST	NST	1134	1134	0	retained	NxT
P55196	P55196-8	AFDN	NYT	NYT	621	621	0	retained	NxT
P55196	P55196-8	AFDN	NST	NST	867	867	0	retained	NxT
P55196	P55196-8	AFDN	NST	NST	1134	1134	0	retained	NxT
P55196	P55196-1	AFDN	NST	NST	867	874	-7	shifted	NxT
P55196	P55196-1	AFDN	NST	NST	867	1141	-274	shifted	NxT
P55196	P55196-1	AFDN	NST	NST	1134	874	260	shifted	NxT
P55196	P55196-1	AFDN	NST	NST	1134	1141	-7	shifted	NxT
P55196	P55196-1	AFDN	NLT	NLT	1788	1795	-7	shifted	NxT
P55196	P55196-2	AFDN	NST	NST	867	1134	-267	shifted	NxT
P55196	P55196-2	AFDN	NST	NST	1134	867	267	shifted	NxT
P55196	P55196-2	AFDN	NLT	NLT	1788	1799	-11	shifted	NxT
P55196	P55196-3	AFDN	NYT	NYT	621	606	15	shifted	NxT
P55196	P55196-3	AFDN	NST	NST	867	852	15	shifted	NxT
P55196	P55196-3	AFDN	NST	NST	867	1119	-252	shifted	NxT
P55196	P55196-3	AFDN	NST	NST	1134	852	282	shifted	NxT
P55196	P55196-3	AFDN	NST	NST	1134	1119	15	shifted	NxT
P55196	P55196-3	AFDN	NLT	NLT	1788	1773	15	shifted	NxT
P55196	P55196-4	AFDN	NST	NST	867	1134	-267	shifted	NxT
P55196	P55196-4	AFDN	NST	NST	1134	867	267	shifted	NxT
P55196	P55196-4	AFDN	NLT	NLT	1788	1724	64	shifted	NxT
P55196	P55196-5	AFDN	NYT	NYT	621	622	-1	shifted	NxT
P55196	P55196-5	AFDN	NST	NST	867	868	-1	shifted	NxT
P55196	P55196-5	AFDN	NST	NST	867	1135	-268	shifted	NxT
P55196	P55196-5	AFDN	NST	NST	1134	868	266	shifted	NxT
P55196	P55196-5	AFDN	NST	NST	1134	1135	-1	shifted	NxT
P55196	P55196-5	AFDN	NLT	NLT	1788	1789	-1	shifted	NxT
P55196	P55196-6	AFDN	NYT	NYT	621	620	1	shifted	NxT
P55196	P55196-6	AFDN	NST	NST	867	866	1	shifted	NxT
P55196	P55196-6	AFDN	NST	NST	867	1133	-266	shifted	NxT
P55196	P55196-6	AFDN	NST	NST	1134	866	268	shifted	NxT
P55196	P55196-6	AFDN	NST	NST	1134	1133	1	shifted	NxT
P55196	P55196-6	AFDN	NLT	NLT	1788	1787	1	shifted	NxT
P55196	P55196-7	AFDN	NST	NST	867	1134	-267	shifted	NxT
P55196	P55196-7	AFDN	NST	NST	1134	867	267	shifted	NxT
P55196	P55196-7	AFDN	NLT	NLT	1788	1786	2	shifted	NxT
P55196	P55196-8	AFDN	NST	NST	867	1134	-267	shifted	NxT
P55196	P55196-8	AFDN	NST	NST	1134	867	267	shifted	NxT
P55196	P55196-8	AFDN	NLT	NLT	1788	1743	45	shifted	NxT
P55196	P55196-1	AFDN	NSS	NSS	624	624	0	retained	NxS
P55196	P55196-2	AFDN	NSS	NSS	624	624	0	retained	NxS
P55196	P55196-2	AFDN	NAS	NAS	694	694	0	retained	NxS
P55196	P55196-2	AFDN	NNS	NNS	1133	1133	0	retained	NxS
P55196	P55196-2	AFDN	NGS	NGS	1138	1138	0	retained	NxS
P55196	P55196-2	AFDN	NHS	NHS	1263	1263	0	retained	NxS
P55196	P55196-2	AFDN	NQS	NQS	1307	1307	0	retained	NxS
P55196	P55196-2	AFDN	NHS	NHS	1323	1323	0	retained	NxS
P55196	P55196-4	AFDN	NSS	NSS	624	624	0	retained	NxS
P55196	P55196-4	AFDN	NAS	NAS	694	694	0	retained	NxS
P55196	P55196-4	AFDN	NNS	NNS	1133	1133	0	retained	NxS
P55196	P55196-4	AFDN	NGS	NGS	1138	1138	0	retained	NxS
P55196	P55196-4	AFDN	NHS	NHS	1263	1263	0	retained	NxS
P55196	P55196-4	AFDN	NQS	NQS	1307	1307	0	retained	NxS
P55196	P55196-4	AFDN	NHS	NHS	1323	1323	0	retained	NxS
P55196	P55196-7	AFDN	NSS	NSS	624	624	0	retained	NxS
P55196	P55196-7	AFDN	NAS	NAS	694	694	0	retained	NxS
P55196	P55196-7	AFDN	NNS	NNS	1133	1133	0	retained	NxS
P55196	P55196-7	AFDN	NGS	NGS	1138	1138	0	retained	NxS
P55196	P55196-7	AFDN	NHS	NHS	1263	1263	0	retained	NxS
P55196	P55196-7	AFDN	NQS	NQS	1307	1307	0	retained	NxS
P55196	P55196-7	AFDN	NHS	NHS	1323	1323	0	retained	NxS
P55196	P55196-8	AFDN	NSS	NSS	624	624	0	retained	NxS
P55196	P55196-8	AFDN	NAS	NAS	694	694	0	retained	NxS
P55196	P55196-8	AFDN	NNS	NNS	1133	1133	0	retained	NxS
P55196	P55196-8	AFDN	NGS	NGS	1138	1138	0	retained	NxS
P55196	P55196-8	AFDN	NHS	NHS	1263	1263	0	retained	NxS
P55196	P55196-8	AFDN	NQS	NQS	1307	1307	0	retained	NxS
P55196	P55196-8	AFDN	NHS	NHS	1323	1323	0	retained	NxS
P55196	P55196-1	AFDN	NAS	NAS	694	701	-7	shifted	NxS
P55196	P55196-1	AFDN	NAS	NAS	694	1718	-1024	shifted	NxS
P55196	P55196-1	AFDN	NNS	NNS	1133	1140	-7	shifted	NxS
P55196	P55196-1	AFDN	NGS	NGS	1138	1145	-7	shifted	NxS
P55196	P55196-1	AFDN	NHS	NHS	1263	1270	-7	shifted	NxS
P55196	P55196-1	AFDN	NHS	NHS	1263	1330	-67	shifted	NxS
P55196	P55196-1	AFDN	NQS	NQS	1307	1314	-7	shifted	NxS
P55196	P55196-1	AFDN	NHS	NHS	1323	1270	53	shifted	NxS
P55196	P55196-1	AFDN	NHS	NHS	1323	1330	-7	shifted	NxS
P55196	P55196-1	AFDN	NAS	NAS	1711	701	1010	shifted	NxS
P55196	P55196-1	AFDN	NAS	NAS	1711	1718	-7	shifted	NxS
P55196	P55196-2	AFDN	NAS	NAS	694	1722	-1028	shifted	NxS
P55196	P55196-2	AFDN	NHS	NHS	1263	1323	-60	shifted	NxS
P55196	P55196-2	AFDN	NHS	NHS	1323	1263	60	shifted	NxS
P55196	P55196-2	AFDN	NAS	NAS	1711	694	1017	shifted	NxS
P55196	P55196-2	AFDN	NAS	NAS	1711	1722	-11	shifted	NxS
P55196	P55196-3	AFDN	NSS	NSS	624	609	15	shifted	NxS
P55196	P55196-3	AFDN	NAS	NAS	694	679	15	shifted	NxS
P55196	P55196-3	AFDN	NAS	NAS	694	1696	-1002	shifted	NxS
P55196	P55196-3	AFDN	NNS	NNS	1133	1118	15	shifted	NxS
P55196	P55196-3	AFDN	NGS	NGS	1138	1123	15	shifted	NxS
P55196	P55196-3	AFDN	NHS	NHS	1263	1248	15	shifted	NxS
P55196	P55196-3	AFDN	NHS	NHS	1263	1308	-45	shifted	NxS
P55196	P55196-3	AFDN	NQS	NQS	1307	1292	15	shifted	NxS
P55196	P55196-3	AFDN	NHS	NHS	1323	1248	75	shifted	NxS
P55196	P55196-3	AFDN	NHS	NHS	1323	1308	15	shifted	NxS
P55196	P55196-3	AFDN	NAS	NAS	1711	679	1032	shifted	NxS
P55196	P55196-3	AFDN	NAS	NAS	1711	1696	15	shifted	NxS
P55196	P55196-4	AFDN	NHS	NHS	1263	1323	-60	shifted	NxS
P55196	P55196-4	AFDN	NHS	NHS	1323	1263	60	shifted	NxS
P55196	P55196-4	AFDN	NAS	NAS	1711	694	1017	shifted	NxS
P55196	P55196-5	AFDN	NSS	NSS	624	625	-1	shifted	NxS
P55196	P55196-5	AFDN	NAS	NAS	694	695	-1	shifted	NxS
P55196	P55196-5	AFDN	NAS	NAS	694	1712	-1018	shifted	NxS
P55196	P55196-5	AFDN	NNS	NNS	1133	1134	-1	shifted	NxS
P55196	P55196-5	AFDN	NGS	NGS	1138	1139	-1	shifted	NxS
P55196	P55196-5	AFDN	NHS	NHS	1263	1264	-1	shifted	NxS
P55196	P55196-5	AFDN	NHS	NHS	1263	1324	-61	shifted	NxS
P55196	P55196-5	AFDN	NQS	NQS	1307	1308	-1	shifted	NxS
P55196	P55196-5	AFDN	NHS	NHS	1323	1264	59	shifted	NxS
P55196	P55196-5	AFDN	NHS	NHS	1323	1324	-1	shifted	NxS
P55196	P55196-5	AFDN	NAS	NAS	1711	695	1016	shifted	NxS
P55196	P55196-5	AFDN	NAS	NAS	1711	1712	-1	shifted	NxS
P55196	P55196-6	AFDN	NSS	NSS	624	623	1	shifted	NxS
P55196	P55196-6	AFDN	NAS	NAS	694	693	1	shifted	NxS
P55196	P55196-6	AFDN	NAS	NAS	694	1710	-1016	shifted	NxS
P55196	P55196-6	AFDN	NNS	NNS	1133	1132	1	shifted	NxS
P55196	P55196-6	AFDN	NGS	NGS	1138	1137	1	shifted	NxS
P55196	P55196-6	AFDN	NHS	NHS	1263	1262	1	shifted	NxS
P55196	P55196-6	AFDN	NHS	NHS	1263	1322	-59	shifted	NxS
P55196	P55196-6	AFDN	NQS	NQS	1307	1306	1	shifted	NxS
P55196	P55196-6	AFDN	NHS	NHS	1323	1262	61	shifted	NxS
P55196	P55196-6	AFDN	NHS	NHS	1323	1322	1	shifted	NxS
P55196	P55196-6	AFDN	NAS	NAS	1711	693	1018	shifted	NxS
P55196	P55196-6	AFDN	NAS	NAS	1711	1710	1	shifted	NxS
P55196	P55196-7	AFDN	NAS	NAS	694	1709	-1015	shifted	NxS
P55196	P55196-7	AFDN	NHS	NHS	1263	1323	-60	shifted	NxS
P55196	P55196-7	AFDN	NHS	NHS	1323	1263	60	shifted	NxS
P55196	P55196-7	AFDN	NAS	NAS	1711	694	1017	shifted	NxS
[truncated: 195,264 more rows]
